# Supplementary material for: Butyl­triethyl­ammonium tetra­chlorido­ferrate(III)
Source: Acta Crystallogr Sect E Struct Rep Online. 2012 Apr 21;68(Pt 5):m656. doi: 10.1107/S1600536812017047 (PMC3344376; doi:10.1107/S1600536812017047)
Supplement: Supplementary file 1 [file e-68-0m656-sup1.cif]

##############################################################################
#                                                                            #
# This CIF contains the data in a paper accepted for publication in          #
# Acta Crystallographica Section E. It conforms to the requirements of       #
# Notes for Authors for Acta Crystallographica Section E, and has been       #
# peer reviewed under the auspices of the IUCr Commission on Journals.       #
#                                                                            #
# Full details of the Crystallographic Information File format               #
# are given in the paper "The Crystallographic Information File (CIF):       #
# a New Standard Archive File for Crystallography" by S. R. Hall, F. H.      #
# Allen and I. D. Brown [Acta Cryst. (1991), A47, 655-685].                  #
#                                                                            #
# The current version of the core CIF dictionary is obtainable from          #
# ftp://ftp.iucr.org/pub/cif_core.dic.                                       #
#                                                                            #
# Software is freely available for graphical display of the structure(s)     #
# in this CIF. For information consult the CIF software page                 #
# http://www.iucr.org/resources/cif/software.                                #
#                                                                            #
# This file may be used for bona fide research purposes within the           #
# scientific community so long as proper attribution is given to the journal # 
# article from which it was obtained.                                        #
#                                                                            #
##############################################################################
data_I
_audit_creation_method     SHELXL-97
_chemical_name_systematic
;
Butyltriethylammonium tetrachloridoferrate(III)
;
_chemical_name_common     ?
_chemical_formula_moiety     'C10 H24 N +, Cl4 Fe -'
_chemical_formula_sum     'C10 H24 Cl4 Fe N'
_chemical_formula_iupac     '(C10 H24 N) [Fe Cl4]'
_chemical_formula_weight     355.95
_chemical_melting_point     ?
_symmetry_cell_setting     monoclinic
_symmetry_space_group_name_H-M     'P 21/c'
_symmetry_space_group_name_Hall     '-P 2ybc'
loop_
    _symmetry_equiv_pos_as_xyz
    'x, y, z'
    '-x, y+1/2, -z+1/2'
    '-x, -y, -z'
    'x, -y-1/2, z-1/2'
_cell_length_a     7.6197(15)
_cell_length_b     11.671(2)
_cell_length_c     18.473(4)
_cell_angle_alpha     90.00
_cell_angle_beta     91.51(3)
_cell_angle_gamma     90.00
_cell_volume     1642.2(6)
_cell_formula_units_Z     4
_cell_measurement_reflns_used     ?
_cell_measurement_theta_min     3.19
_cell_measurement_theta_max     27.48
_cell_measurement_temperature     293(2)
_exptl_crystal_description     block
_exptl_crystal_colour     orange
_exptl_crystal_size_max     0.28
_exptl_crystal_size_mid     0.24
_exptl_crystal_size_min     0.20
_exptl_crystal_density_diffrn     1.440
_exptl_crystal_density_meas     ?
_exptl_crystal_density_method     'not measured'
_exptl_crystal_F_000     740
_exptl_absorpt_coefficient_mu     1.547
_exptl_absorpt_correction_type     multi-scan
_exptl_absorpt_process_details     '(CrystalClear; Rigaku, 2005)'
_exptl_absorpt_correction_T_min     0.655
_exptl_absorpt_correction_T_max     0.734
_exptl_special_details
;
;
_diffrn_ambient_temperature     293(2)
_diffrn_radiation_type     MoK\a
_diffrn_radiation_wavelength     0.71073
_diffrn_radiation_source     'fine-focus sealed tube'
_diffrn_radiation_monochromator     graphite
_diffrn_measurement_device_type     'Rigaku Mercury2'
_diffrn_measurement_method     'CCD_Profile_fitting'
_diffrn_detector_area_resol_mean     13.6612
_diffrn_reflns_number     16819
_diffrn_reflns_av_R_equivalents     0.0524
_diffrn_reflns_av_sigmaI/netI     0.0409
_diffrn_reflns_theta_min     3.19
_diffrn_reflns_theta_max     27.48
_diffrn_reflns_theta_full     27.48
_diffrn_measured_fraction_theta_max     0.999
_diffrn_measured_fraction_theta_full     0.999
_diffrn_reflns_limit_h_min     -9
_diffrn_reflns_limit_h_max     9
_diffrn_reflns_limit_k_min     -15
_diffrn_reflns_limit_k_max     15
_diffrn_reflns_limit_l_min     -23
_diffrn_reflns_limit_l_max     23
_diffrn_standards_number     ?
_diffrn_standards_interval_count     ?
_diffrn_standards_interval_time     ?
_diffrn_standards_decay_%     ?
_refine_special_details
;
Refinement of <i>F</i>^2^ against ALL reflections. The weighted <i>R</i>-factor
<i>wR</i> and goodness of fit <i>S</i> are based on <i>F</i>^2^, conventional
<i>R</i>-factors <i>R</i> are based on <i>F</i>, with <i>F</i> set to zero for
negative <i>F</i>^2^. The threshold expression of <i>F</i>^2^ >
\s(<i>F</i>^2^) is used only for calculating <i>R</i>-factors(gt) <i>etc</i>.
and is not relevant to the choice of reflections for refinement.
<i>R</i>-factors based on <i>F</i>^2^ are statistically about twice as large
as those based on <i>F</i>, and <i>R</i>- factors based on ALL data will be
even larger.
;
_reflns_number_total     3754
_reflns_number_gt     2766
_reflns_threshold_expression     I>2sigma(I)
_refine_ls_structure_factor_coef     Fsqd
_refine_ls_matrix_type     full
_refine_ls_R_factor_all     0.0695
_refine_ls_R_factor_gt     0.0475
_refine_ls_wR_factor_gt     0.1083
_refine_ls_wR_factor_ref     0.1174
_refine_ls_goodness_of_fit_ref     1.095
_refine_ls_restrained_S_all     1.095
_refine_ls_number_reflns     3754
_refine_ls_number_parameters     149
_refine_ls_number_restraints     0
_refine_ls_hydrogen_treatment     constr
_refine_ls_weighting_scheme     calc
_refine_ls_weighting_details
         'calc w=1/[\s^2^(Fo^2^)+(0.0447P)^2^+0.8101P] where P=(Fo^2^+2Fc^2^)/3'
_atom_sites_solution_hydrogens     geom
_atom_sites_solution_primary     direct
_atom_sites_solution_secondary     difmap
_refine_ls_shift/su_max     0.000
_refine_ls_shift/su_mean     0.000
_refine_diff_density_max     0.304
_refine_diff_density_min     -0.530
_refine_ls_extinction_method     none
_refine_ls_extinction_coef     ?
loop_
    _atom_type_symbol
    _atom_type_description
    _atom_type_scat_dispersion_real
    _atom_type_scat_dispersion_imag
    _atom_type_scat_source
    'C' 'C' 0.0033 0.0016
                         'International Tables Vol C Tables 4.2.6.8 and 6.1.1.4'
    'H' 'H' 0.0000 0.0000
                         'International Tables Vol C Tables 4.2.6.8 and 6.1.1.4'
    'N' 'N' 0.0061 0.0033
                         'International Tables Vol C Tables 4.2.6.8 and 6.1.1.4'
    'Cl' 'Cl' 0.1484 0.1585
                         'International Tables Vol C Tables 4.2.6.8 and 6.1.1.4'
    'Fe' 'Fe' 0.3463 0.8444
                         'International Tables Vol C Tables 4.2.6.8 and 6.1.1.4'
_computing_data_collection     'CrystalClear (Rigaku, 2005)'
_computing_cell_refinement     'CrystalClear (Rigaku, 2005)'
_computing_data_reduction     'CrystalClear (Rigaku, 2005)'
_computing_structure_solution     'SHELXS97 (Sheldrick, 2008)'
_computing_structure_refinement     'SHELXL97 (Sheldrick, 2008)'
_computing_molecular_graphics     'SHELXTL (Sheldrick, 2008)'
_computing_publication_material     'SHELXTL (Sheldrick, 2008)'
loop_
    _atom_site_type_symbol
    _atom_site_label
    _atom_site_fract_x
    _atom_site_fract_y
    _atom_site_fract_z
    _atom_site_U_iso_or_equiv
    _atom_site_adp_type
    _atom_site_calc_flag
    _atom_site_refinement_flags
    _atom_site_occupancy
    _atom_site_symmetry_multiplicity
    _atom_site_disorder_assembly
    _atom_site_disorder_group
    C C1 0.3896(4) 0.6311(3) 0.58003(19) 0.0585(9) Uani d . 1 1 . .
    H H1A 0.3166 0.6969 0.5712 0.088 Uiso calc R 1 1 . .
    H H1B 0.3229 0.5726 0.6033 0.088 Uiso calc R 1 1 . .
    H H1C 0.4312 0.6025 0.5349 0.088 Uiso calc R 1 1 . .
    C C2 0.5419(4) 0.6641(2) 0.62761(16) 0.0415(7) Uani d . 1 1 . .
    H H2A 0.6114 0.5960 0.6375 0.050 Uiso calc R 1 1 . .
    H H2B 0.4974 0.6906 0.6734 0.050 Uiso calc R 1 1 . .
    C C3 0.8471(5) 0.6102(3) 0.5330(2) 0.0643(10) Uani d . 1 1 . .
    H H3A 0.9425 0.6209 0.5673 0.096 Uiso calc R 1 1 . .
    H H3B 0.8928 0.5938 0.4862 0.096 Uiso calc R 1 1 . .
    H H3C 0.7754 0.5475 0.5481 0.096 Uiso calc R 1 1 . .
    C C4 0.7386(4) 0.7171(3) 0.52879(16) 0.0424(7) Uani d . 1 1 . .
    H H4A 0.6438 0.7052 0.4935 0.051 Uiso calc R 1 1 . .
    H H4B 0.8112 0.7787 0.5110 0.051 Uiso calc R 1 1 . .
    C C5 0.9389(4) 0.8585(3) 0.63699(19) 0.0554(9) Uani d . 1 1 . .
    H H5A 0.9974 0.8332 0.5944 0.083 Uiso calc R 1 1 . .
    H H5B 1.0227 0.8654 0.6765 0.083 Uiso calc R 1 1 . .
    H H5C 0.8849 0.9315 0.6278 0.083 Uiso calc R 1 1 . .
    C C6 0.8021(4) 0.7737(3) 0.65603(16) 0.0441(7) Uani d . 1 1 . .
    H H6A 0.7472 0.7990 0.7001 0.053 Uiso calc R 1 1 . .
    H H6B 0.8589 0.7010 0.6664 0.053 Uiso calc R 1 1 . .
    C C7 0.2880(5) 1.0847(3) 0.6797(2) 0.0670(10) Uani d . 1 1 . .
    H H7A 0.2027 1.0362 0.7017 0.101 Uiso calc R 1 1 . .
    H H7B 0.2314 1.1524 0.6612 0.101 Uiso calc R 1 1 . .
    H H7C 0.3765 1.1057 0.7152 0.101 Uiso calc R 1 1 . .
    C C8 0.3716(4) 1.0216(3) 0.61889(18) 0.0512(8) Uani d . 1 1 . .
    H H8A 0.4515 1.0728 0.5947 0.061 Uiso calc R 1 1 . .
    H H8B 0.2811 0.9988 0.5839 0.061 Uiso calc R 1 1 . .
    C C9 0.4705(4) 0.9172(3) 0.64418(17) 0.0473(8) Uani d . 1 1 . .
    H H9A 0.5563 0.9387 0.6815 0.057 Uiso calc R 1 1 . .
    H H9B 0.3897 0.8629 0.6649 0.057 Uiso calc R 1 1 . .
    C C10 0.5615(4) 0.8626(2) 0.58253(15) 0.0372(6) Uani d . 1 1 . .
    H H10A 0.6427 0.9180 0.5631 0.045 Uiso calc R 1 1 . .
    H H10B 0.4744 0.8461 0.5447 0.045 Uiso calc R 1 1 . .
    Cl Cl1 0.44676(12) 0.65139(8) 0.36000(6) 0.0695(3) Uani d . 1 1 . .
    Cl Cl2 0.19519(11) 0.85280(7) 0.25806(4) 0.0545(2) Uani d . 1 1 . .
    Cl Cl3 -0.01438(13) 0.61475(8) 0.33742(5) 0.0689(3) Uani d . 1 1 . .
    Cl Cl4 0.15637(12) 0.84172(8) 0.44790(4) 0.0573(2) Uani d . 1 1 . .
    Fe Fe1 0.19494(6) 0.73961(4) 0.35064(2) 0.04185(15) Uani d . 1 1 . .
    N N1 0.6607(3) 0.75470(18) 0.59891(11) 0.0334(5) Uani d . 1 1 . .
loop_
    _atom_site_aniso_label
    _atom_site_aniso_U_11
    _atom_site_aniso_U_22
    _atom_site_aniso_U_33
    _atom_site_aniso_U_12
    _atom_site_aniso_U_13
    _atom_site_aniso_U_23
    C1 0.0511(19) 0.062(2) 0.062(2) -0.0149(16) -0.0058(17) 0.0060(18)
    C2 0.0437(16) 0.0405(16) 0.0406(16) -0.0044(13) 0.0042(13) 0.0069(13)
    C3 0.070(2) 0.054(2) 0.070(2) 0.0133(18) 0.019(2) -0.0038(18)
    C4 0.0472(17) 0.0459(17) 0.0345(16) 0.0019(13) 0.0081(13) -0.0029(13)
    C5 0.0479(19) 0.063(2) 0.054(2) -0.0124(16) -0.0105(16) 0.0036(17)
    C6 0.0431(17) 0.0526(19) 0.0360(17) -0.0029(14) -0.0102(13) 0.0059(13)
    C7 0.059(2) 0.060(2) 0.082(3) 0.0044(17) 0.013(2) -0.024(2)
    C8 0.0496(18) 0.0484(19) 0.055(2) 0.0031(14) -0.0012(16) -0.0073(15)
    C9 0.0500(18) 0.0488(19) 0.0435(18) 0.0055(14) 0.0069(15) -0.0042(14)
    C10 0.0403(15) 0.0357(15) 0.0356(15) 0.0025(12) 0.0003(12) 0.0038(12)
    Cl1 0.0624(6) 0.0570(6) 0.0882(7) 0.0174(4) -0.0131(5) -0.0005(5)
    Cl2 0.0583(5) 0.0617(5) 0.0438(4) 0.0026(4) 0.0076(4) 0.0148(4)
    Cl3 0.0789(6) 0.0675(6) 0.0597(6) -0.0330(5) -0.0095(5) 0.0051(5)
    Cl4 0.0683(6) 0.0638(6) 0.0397(4) -0.0043(4) 0.0026(4) -0.0073(4)
    Fe1 0.0475(3) 0.0410(3) 0.0368(3) -0.00288(18) -0.00255(19) 0.00161(18)
    N1 0.0337(12) 0.0370(13) 0.0294(12) 0.0002(10) 0.0008(10) 0.0057(9)
_geom_special_details
;
All e.s.d.'s (except the e.s.d. in the dihedral angle between two l.s. planes)
are estimated using the full covariance matrix. The cell e.s.d.'s are taken
into account individually in the estimation of e.s.d.'s in distances, angles
and torsion angles; correlations between e.s.d.'s in cell parameters are only
used when they are defined by crystal symmetry. An approximate (isotropic)
treatment of cell e.s.d.'s is used for estimating e.s.d.'s involving l.s.
planes.
;
loop_
    _geom_bond_atom_site_label_1
    _geom_bond_atom_site_label_2
    _geom_bond_site_symmetry_2
    _geom_bond_distance
    _geom_bond_publ_flag
    C1 C2 . 1.488(4) ?
    C1 H1A . 0.9600 ?
    C1 H1B . 0.9600 ?
    C1 H1C . 0.9600 ?
    C2 N1 . 1.498(3) ?
    C2 H2A . 0.9700 ?
    C2 H2B . 0.9700 ?
    C3 C4 . 1.497(4) ?
    C3 H3A . 0.9600 ?
    C3 H3B . 0.9600 ?
    C3 H3C . 0.9600 ?
    C4 N1 . 1.504(3) ?
    C4 H4A . 0.9700 ?
    C4 H4B . 0.9700 ?
    C5 C6 . 1.486(4) ?
    C5 H5A . 0.9600 ?
    C5 H5B . 0.9600 ?
    C5 H5C . 0.9600 ?
    C6 N1 . 1.504(3) ?
    C6 H6A . 0.9700 ?
    C6 H6B . 0.9700 ?
    C7 C8 . 1.498(5) ?
    C7 H7A . 0.9600 ?
    C7 H7B . 0.9600 ?
    C7 H7C . 0.9600 ?
    C8 C9 . 1.501(4) ?
    C8 H8A . 0.9700 ?
    C8 H8B . 0.9700 ?
    C9 C10 . 1.492(4) ?
    C9 H9A . 0.9700 ?
    C9 H9B . 0.9700 ?
    C10 N1 . 1.496(3) ?
    C10 H10A . 0.9700 ?
    C10 H10B . 0.9700 ?
    Cl1 Cl1 1 0.0000(18) ?
    Cl1 Fe1 . 2.1804(10) ?
    Cl2 Fe1 . 2.1611(9) ?
    Cl3 Fe1 . 2.1695(10) ?
    Cl4 Fe1 . 2.1823(10) ?
    Fe1 Cl1 1 2.1804(10) ?
loop_
    _geom_angle_atom_site_label_1
    _geom_angle_atom_site_label_2
    _geom_angle_atom_site_label_3
    _geom_angle_site_symmetry_1
    _geom_angle_site_symmetry_3
    _geom_angle
    _geom_angle_publ_flag
    C2 C1 H1A . . 109.5 ?
    C2 C1 H1B . . 109.5 ?
    H1A C1 H1B . . 109.5 ?
    C2 C1 H1C . . 109.5 ?
    H1A C1 H1C . . 109.5 ?
    H1B C1 H1C . . 109.5 ?
    C1 C2 N1 . . 116.3(2) ?
    C1 C2 H2A . . 108.2 ?
    N1 C2 H2A . . 108.2 ?
    C1 C2 H2B . . 108.2 ?
    N1 C2 H2B . . 108.2 ?
    H2A C2 H2B . . 107.4 ?
    C4 C3 H3A . . 109.5 ?
    C4 C3 H3B . . 109.5 ?
    H3A C3 H3B . . 109.5 ?
    C4 C3 H3C . . 109.5 ?
    H3A C3 H3C . . 109.5 ?
    H3B C3 H3C . . 109.5 ?
    C3 C4 N1 . . 115.4(3) ?
    C3 C4 H4A . . 108.4 ?
    N1 C4 H4A . . 108.4 ?
    C3 C4 H4B . . 108.4 ?
    N1 C4 H4B . . 108.4 ?
    H4A C4 H4B . . 107.5 ?
    C6 C5 H5A . . 109.5 ?
    C6 C5 H5B . . 109.5 ?
    H5A C5 H5B . . 109.5 ?
    C6 C5 H5C . . 109.5 ?
    H5A C5 H5C . . 109.5 ?
    H5B C5 H5C . . 109.5 ?
    C5 C6 N1 . . 115.2(2) ?
    C5 C6 H6A . . 108.5 ?
    N1 C6 H6A . . 108.5 ?
    C5 C6 H6B . . 108.5 ?
    N1 C6 H6B . . 108.5 ?
    H6A C6 H6B . . 107.5 ?
    C8 C7 H7A . . 109.5 ?
    C8 C7 H7B . . 109.5 ?
    H7A C7 H7B . . 109.5 ?
    C8 C7 H7C . . 109.5 ?
    H7A C7 H7C . . 109.5 ?
    H7B C7 H7C . . 109.5 ?
    C7 C8 C9 . . 112.6(3) ?
    C7 C8 H8A . . 109.1 ?
    C9 C8 H8A . . 109.1 ?
    C7 C8 H8B . . 109.1 ?
    C9 C8 H8B . . 109.1 ?
    H8A C8 H8B . . 107.8 ?
    C10 C9 C8 . . 110.4(3) ?
    C10 C9 H9A . . 109.6 ?
    C8 C9 H9A . . 109.6 ?
    C10 C9 H9B . . 109.6 ?
    C8 C9 H9B . . 109.6 ?
    H9A C9 H9B . . 108.1 ?
    C9 C10 N1 . . 116.6(2) ?
    C9 C10 H10A . . 108.1 ?
    N1 C10 H10A . . 108.1 ?
    C9 C10 H10B . . 108.1 ?
    N1 C10 H10B . . 108.1 ?
    H10A C10 H10B . . 107.3 ?
    Cl1 Cl1 Fe1 1 . 0(10) ?
    Cl2 Fe1 Cl3 . . 109.72(4) ?
    Cl2 Fe1 Cl1 . 1 109.41(5) ?
    Cl3 Fe1 Cl1 . 1 109.55(5) ?
    Cl2 Fe1 Cl1 . . 109.41(5) ?
    Cl3 Fe1 Cl1 . . 109.55(5) ?
    Cl1 Fe1 Cl1 1 . 0.00(7) ?
    Cl2 Fe1 Cl4 . . 108.71(4) ?
    Cl3 Fe1 Cl4 . . 110.18(5) ?
    Cl1 Fe1 Cl4 1 . 109.26(5) ?
    Cl1 Fe1 Cl4 . . 109.26(5) ?
    C10 N1 C2 . . 111.0(2) ?
    C10 N1 C6 . . 111.5(2) ?
    C2 N1 C6 . . 106.5(2) ?
    C10 N1 C4 . . 106.3(2) ?
    C2 N1 C4 . . 110.8(2) ?
    C6 N1 C4 . . 110.8(2) ?
loop_
    _geom_hbond_atom_site_label_D
    _geom_hbond_atom_site_label_H
    _geom_hbond_atom_site_label_A
    _geom_hbond_site_symmetry_A
    _geom_hbond_distance_DH
    _geom_hbond_distance_HA
    _geom_hbond_distance_DA
    _geom_hbond_angle_DHA
    C3 H3B Cl3 1_655 0.96 2.87 3.790(4) 162.0
    C4 H4A Cl1 1 0.97 2.92 3.859(3) 162.7
data_global
_journal_date_recd_electronic     2012-03-07
_journal_date_accepted     2012-04-18
_journal_name_full     'Acta Crystallographica, Section E'
_journal_year     2012
_journal_volume     68
_journal_issue      5
_journal_page_first     m656
_journal_page_last     m656
_journal_paper_category     QM
_journal_paper_doi     10.1107/S1600536812017047
_journal_coeditor_code     EZ2288
_publ_contact_author_name     'Lei Jin'
_publ_contact_author_address
;
College of Chemistry and Chemical Engineering
Southeast University,
Nanjing 210096
People's Republic of China
;
_publ_contact_author_email     'jinlei8812@163.com'
_publ_contact_author_fax     ?
_publ_contact_author_phone     ?
_publ_section_title
;
Butyltriethylammonium tetrachloridoferrate(III)
;
loop_
    _publ_author_name
    _publ_author_footnote
    _publ_author_address
    'Jin, Lei' .
;
College of Chemistry and Chemical Engineering
Southeast University,
Nanjing 210096
People's Republic of China
;
    'Li, Yong-Jun' .
;
College of Chemistry and Chemical Engineering
Southeast University,
Nanjing 210096
People's Republic of China
;
