# Supplementary material for: Butyl­triethyl­ammonium tetra­chlorido­ferrate(III)
Source: Acta Crystallogr Sect E Struct Rep Online. 2012 Apr 21;68(Pt 5):m656. doi: 10.1107/S1600536812017047 (PMC3344376; doi:10.1107/S1600536812017047)
Supplement: Supplementary file 2 [file e-68-0m656-Isup2.hkl]

# 
# h,k,l, Fc-squared, Fo-squared, sigma(Fo-squared) and status flag 
# 
data_I
_shelx_title ' 1 in P2(1)/c' 
_shelx_refln_list_code          4 
_shelx_F_calc_maximum      214.38 
_exptl_crystal_F_000       740.00 
_reflns_d_resolution_high  0.7700 
 
loop_ 
 _symmetry_equiv_pos_as_xyz 
 'x, y, z' 
 '-x, y+1/2, -z+1/2' 
 '-x, -y, -z' 
 'x, -y-1/2, z-1/2' 
 
_cell_length_a     7.6197 
_cell_length_b    11.6708 
_cell_length_c    18.4734 
_cell_angle_alpha  90.000 
_cell_angle_beta   91.506 
_cell_angle_gamma  90.000 
 
_shelx_F_squared_multiplier     1.000 
 
loop_ 
 _refln_index_h 
 _refln_index_k 
 _refln_index_l 
 _refln_F_squared_calc 
 _refln_F_squared_meas 
 _refln_F_squared_sigma 
 _refln_observed_status 
   2   0   0     1355.70     1259.66     18.21 o 
   3   0   0    13808.51    13106.08    222.94 o 
   4   0   0      624.52      672.51     25.02 o 
   5   0   0     8199.11     8337.76    186.03 o 
   6   0   0     1773.07     1766.18     48.88 o 
   7   0   0        9.08       19.56     11.58 o 
   8   0   0      829.03      895.59     61.73 o 
   9   0   0       13.83       10.37     13.75 o 
   1   1   0     7411.25     7753.07     53.63 o 
   2   1   0     6340.35     6288.43     69.89 o 
   3   1   0      507.44      488.89      8.10 o 
   4   1   0    15926.92    15517.00    223.93 o 
   5   1   0      469.88      454.17     11.12 o 
   6   1   0      425.35      414.69     12.34 o 
   7   1   0      531.16      503.77     26.04 o 
   8   1   0       22.90       52.50     15.22 o 
   9   1   0      214.61      215.73     22.78 o 
   0   2   0    34137.70    25006.25    226.78 o 
   1   2   0     1054.59     1051.84     35.48 o 
   2   2   0     8826.33     8932.21     99.09 o 
   3   2   0     8838.71     8437.67    210.71 o 
   4   2   0      133.59      166.09      6.42 o 
   5   2   0     2057.16     2013.28     34.93 o 
   6   2   0      481.34      512.29     14.19 o 
   7   2   0      280.28      263.39     14.74 o 
   8   2   0      553.25      520.21     40.54 o 
   9   2   0        9.61       -6.29      9.75 o 
   1   3   0     1613.92     1478.59     49.71 o 
   2   3   0     4147.58     4279.44     53.87 o 
   3   3   0      325.13      303.30      7.61 o 
   4   3   0      424.76      416.84     11.72 o 
   5   3   0        2.10        3.09      3.89 o 
   6   3   0      502.47      531.50     17.18 o 
   7   3   0      138.47      176.53     12.84 o 
   8   3   0       11.58        2.04      7.44 o 
   9   3   0       75.76       96.04     21.56 o 
   0   4   0    11421.92    11441.68    188.70 o 
   1   4   0       20.48       46.58      2.61 o 
   2   4   0    15363.84    15683.44    248.64 o 
   3   4   0       20.20       18.33      3.43 o 
   4   4   0       43.93       66.44      5.02 o 
   5   4   0        9.27       25.08      9.52 o 
   6   4   0       46.21       69.90     10.74 o 
   7   4   0     1032.70      984.78     41.23 o 
   8   4   0        3.33        5.00      7.99 o 
   9   4   0        1.60       -9.96      9.96 o 
   1   5   0     1852.32     2336.27     58.60 o 
   2   5   0     1236.54     1289.80     24.18 o 
   3   5   0      175.80      160.27     10.02 o 
   4   5   0      200.49      210.83      9.34 o 
   5   5   0      447.39      461.65     15.46 o 
   6   5   0      361.27      367.03     15.21 o 
   7   5   0       40.18       67.67     10.14 o 
   8   5   0        1.95       -9.82      9.82 o 
   9   5   0       20.44        2.35     10.99 o 
   0   6   0       42.18       27.84      3.67 o 
   1   6   0      854.35      862.62     16.21 o 
   2   6   0     1979.27     2009.69     56.75 o 
   3   6   0      407.06      425.69     12.77 o 
   4   6   0      333.20      324.00     11.67 o 
   5   6   0      242.42      211.38     10.59 o 
   6   6   0      162.90      156.75     11.36 o 
   7   6   0      130.33      134.85     12.87 o 
   8   6   0        0.41        9.18      8.77 o 
   9   6   0        3.56        1.03     17.03 o 
   1   7   0       80.33       67.31      3.94 o 
   2   7   0       22.77       30.95      5.11 o 
   3   7   0      275.84      318.90     10.88 o 
   4   7   0      619.99      661.84     23.10 o 
   5   7   0       16.17       28.88     12.65 o 
   6   7   0      296.09      299.77     16.14 o 
   7   7   0        3.68        2.53      5.97 o 
   8   7   0       22.42       13.50      9.32 o 
   0   8   0     7244.50     7214.56    269.80 o 
   1   8   0      634.94      611.40     14.75 o 
   2   8   0      244.69      223.79      8.76 o 
   3   8   0       99.68       97.88     11.92 o 
   4   8   0        0.87        4.22      3.80 o 
   5   8   0     1529.45     1474.21     40.28 o 
   6   8   0       85.14       99.20     10.60 o 
   7   8   0       31.13       46.51     10.92 o 
   8   8   0      124.59      125.12     23.27 o 
   1   9   0     2014.83     2050.37     67.13 o 
   2   9   0      626.22      634.74     20.65 o 
   3   9   0      530.54      500.00     22.04 o 
   4   9   0     2000.15     1982.21     48.21 o 
   5   9   0       57.27       95.47     17.87 o 
   6   9   0       35.99       65.39     11.44 o 
   7   9   0       19.75       12.92      8.39 o 
   0  10   0     3512.00     3630.69    168.84 o 
   1  10   0       38.68       53.41     14.75 o 
   2  10   0      360.41      374.02     23.49 o 
   3  10   0     1796.55     1804.46     68.41 o 
   4  10   0       60.56       64.30      9.74 o 
   5  10   0      298.19      328.69     25.41 o 
   6  10   0       23.19       16.44     12.13 o 
   7  10   0       55.23       36.71     15.52 o 
   1  11   0     1285.28     1265.74     53.36 o 
   2  11   0      608.90      599.72     33.89 o 
   3  11   0        6.64       15.48     11.71 o 
   4  11   0      765.19      723.69     38.44 o 
   5  11   0        4.13       11.08      9.59 o 
   6  11   0       44.23       66.58     25.55 o 
   0  12   0      493.33      397.36     65.67 o 
   1  12   0       29.61       21.34     10.60 o 
   2  12   0      127.61      141.42     17.64 o 
   3  12   0      459.36      426.82     31.10 o 
   4  12   0        0.12       -2.81      9.10 o 
   5  12   0        2.10       -3.56     11.12 o 
   6  12   0      121.06      113.71     22.21 o 
   1  13   0       37.84       18.11     11.49 o 
   2  13   0      215.47      196.05     22.16 o 
   3  13   0        9.72       -5.41      9.84 o 
   4  13   0       22.49       12.67     11.33 o 
   5  13   0       30.04       20.78     18.18 o 
   0  14   0        1.78       -2.21     12.92 o 
   1  14   0       65.61       41.67     14.12 o 
   2  14   0        5.80        7.76     10.59 o 
   3  14   0       10.29       18.54     12.96 o 
   1  15   0        0.18       49.64     33.87 o 
  -9   1   1        0.09        8.18     13.34 o 
  -8   1   1       21.04       24.86     10.76 o 
  -7   1   1       49.19       70.49     14.73 o 
  -6   1   1      316.52      321.74     14.73 o 
  -5   1   1        0.07        0.40      2.19 o 
  -4   1   1      315.24      320.09      8.23 o 
  -3   1   1        9.56       10.04      1.99 o 
  -2   1   1     8457.19     8822.87    107.52 o 
  -1   1   1      143.52      161.11      2.51 o 
   1   1   1        0.54        4.56      1.47 o 
   2   1   1     1356.72     1401.39     67.00 o 
   3   1   1      821.32      918.90     15.24 o 
   4   1   1      188.95      169.05      7.20 o 
   5   1   1      397.78      398.35     10.78 o 
   6   1   1      624.52      630.67     17.44 o 
   7   1   1        0.74        5.09      5.08 o 
   8   1   1       10.16       26.87     10.51 o 
   9   1   1       57.86       36.46     13.07 o 
  -9   2   1        0.06        4.95      9.20 o 
  -8   2   1       46.13       37.46     15.14 o 
  -7   2   1       21.92       37.14     19.55 o 
  -6   2   1       10.39       26.15      5.73 o 
  -5   2   1      678.19      647.39     19.46 o 
  -4   2   1      922.60      984.66     18.64 o 
  -3   2   1     3680.95     4017.87     55.49 o 
  -2   2   1     1434.56     1649.21     37.19 o 
  -1   2   1      179.37      223.63      3.57 o 
   0   2   1      479.10      543.29     13.01 o 
   1   2   1      483.52      475.99      9.51 o 
   2   2   1    45960.37    41167.94    546.05 o 
   3   2   1      556.96      559.69     10.69 o 
   4   2   1     1069.97     1121.18     21.92 o 
   5   2   1      766.31      830.01     20.80 o 
   6   2   1       94.76       76.90      6.20 o 
   7   2   1      235.65      202.47     13.21 o 
   8   2   1       61.30       53.18     12.41 o 
   9   2   1      217.33      161.93     19.43 o 
  -9   3   1        1.00       18.33     11.19 o 
  -8   3   1       77.00       83.56     15.13 o 
  -7   3   1        0.22        1.24      5.19 o 
  -6   3   1      370.82      376.58     16.87 o 
  -5   3   1      186.48      175.65     11.09 o 
  -4   3   1      690.13      703.03     15.23 o 
  -3   3   1       90.08       91.14      6.17 o 
  -2   3   1     6788.43     7296.42     93.00 o 
  -1   3   1       57.72       56.96      2.77 o 
   0   3   1     1048.54     1074.63     17.16 o 
   1   3   1    13206.71    12462.04    152.99 o 
   2   3   1      397.05      417.74      8.51 o 
   3   3   1     1872.68     2257.11     37.22 o 
   4   3   1      123.05      113.44      5.93 o 
   5   3   1      530.38      524.02     14.19 o 
   6   3   1     1608.63     1606.15     35.93 o 
   7   3   1       31.04       61.29     10.40 o 
   8   3   1       16.82       26.36      9.98 o 
   9   3   1       43.55       27.29     11.99 o 
  -9   4   1        9.05       13.99     12.36 o 
  -8   4   1      167.32      153.05     17.19 o 
  -7   4   1        8.40       36.15     10.23 o 
  -6   4   1       38.66       26.12      8.95 o 
  -5   4   1      109.30      102.23      7.99 o 
  -4   4   1      113.29      124.52     12.45 o 
  -3   4   1      185.47      228.90     10.03 o 
  -2   4   1      407.13      413.56     10.57 o 
  -1   4   1     1480.51     1818.78     78.07 o 
   0   4   1       19.95       20.89      2.16 o 
   1   4   1       22.15       34.44      2.20 o 
   2   4   1        9.93       41.13      7.76 o 
   3   4   1       32.74       64.34      4.16 o 
   4   4   1       79.47       95.98      5.83 o 
   5   4   1      315.50      300.44     12.33 o 
   6   4   1      206.14      195.10     12.10 o 
   7   4   1       53.38       66.04     10.06 o 
   8   4   1       10.38       11.18     11.95 o 
   9   4   1       14.56       29.28     11.82 o 
  -9   5   1        0.52       -8.40     11.67 o 
  -8   5   1        5.22       21.98     10.05 o 
  -7   5   1       69.32      115.19     14.57 o 
  -6   5   1      415.36      394.77     18.36 o 
  -5   5   1      288.34      324.89     13.22 o 
  -4   5   1      503.94      515.94     14.22 o 
  -3   5   1      340.87      371.56     10.32 o 
  -2   5   1      473.21      430.08     10.48 o 
  -1   5   1     1655.93     1668.95     47.24 o 
   0   5   1      139.55      150.80      4.93 o 
   1   5   1      459.18      537.24      9.29 o 
   2   5   1       20.13       26.66      4.74 o 
   3   5   1      119.88      120.09      6.05 o 
   4   5   1       50.90       80.88      5.88 o 
   5   5   1      101.94       95.29      7.70 o 
   6   5   1        5.30        1.03      4.33 o 
   7   5   1        6.72        5.85      6.82 o 
   8   5   1       38.87       35.00     13.41 o 
   9   5   1        1.29       -0.81     11.55 o 
  -9   6   1        0.73        2.77      9.11 o 
  -8   6   1       35.36       50.21     12.27 o 
  -7   6   1       36.15       31.23      8.29 o 
  -6   6   1      367.34      379.20     19.81 o 
  -5   6   1       41.59       55.42      7.09 o 
  -4   6   1      116.56      131.84      7.41 o 
  -3   6   1     2839.67     2959.51     54.00 o 
  -2   6   1      748.87      783.36     15.51 o 
  -1   6   1      390.08      421.11      8.87 o 
   0   6   1        5.49        1.60      1.65 o 
   1   6   1      172.67      167.28      4.85 o 
   2   6   1     9980.26     9797.45    153.79 o 
   3   6   1     1019.64     1054.29     38.76 o 
   4   6   1       20.20       47.86      7.11 o 
   5   6   1      773.08      727.94     22.09 o 
   6   6   1       12.41       11.73      5.74 o 
   7   6   1      510.85      512.65     24.87 o 
   8   6   1       27.02        8.32      8.80 o 
   9   6   1        7.37       -0.41      9.26 o 
  -8   7   1        6.25       38.51     23.18 o 
  -7   7   1      100.65       98.58     12.42 o 
  -6   7   1      234.19      239.91     16.19 o 
  -5   7   1       63.33       76.94      8.88 o 
  -4   7   1        7.83        9.26      4.09 o 
  -3   7   1       25.88        8.44      4.19 o 
  -2   7   1     5242.43     5481.41    121.78 o 
  -1   7   1      156.28      159.81      8.14 o 
   0   7   1      275.51      271.26     10.18 o 
   1   7   1     4744.89     4781.18    115.19 o 
   2   7   1      121.83      133.58      8.07 o 
   3   7   1     1035.74      957.64     41.25 o 
   4   7   1      156.77      168.02      9.01 o 
   5   7   1        7.88        8.99      4.35 o 
   6   7   1      657.86      652.57     25.33 o 
   7   7   1       68.62       63.96     10.29 o 
   8   7   1        9.35        6.33      8.86 o 
  -8   8   1        0.31        7.75     11.24 o 
  -7   8   1       14.50       20.35      7.77 o 
  -6   8   1      638.65      612.31     26.54 o 
  -5   8   1      128.88      130.20      9.63 o 
  -4   8   1       12.16       25.95      5.40 o 
  -3   8   1     1200.98     1270.65     43.88 o 
  -2   8   1        9.76       15.82      3.50 o 
  -1   8   1     2106.20     2122.91     60.47 o 
   0   8   1     1601.82     1633.99     45.30 o 
   1   8   1      138.07      132.65      8.80 o 
   2   8   1     3610.61     3551.17     64.28 o 
   3   8   1       41.55       53.39      8.04 o 
   4   8   1      148.33      190.24     16.03 o 
   5   8   1     1981.66     1872.33     50.53 o 
   6   8   1      116.25      122.98     10.94 o 
   7   8   1      208.14      231.13     18.12 o 
   8   8   1        5.24       20.40     12.99 o 
  -7   9   1       23.24       58.85     19.56 o 
  -6   9   1        7.41        8.54      6.74 o 
  -5   9   1      633.03      642.78     28.73 o 
  -4   9   1       71.67       87.90     17.51 o 
  -3   9   1       71.31       87.06      8.68 o 
  -2   9   1     1193.37     1108.82     35.07 o 
  -1   9   1      107.15      115.24     11.09 o 
   0   9   1      817.69      794.25     32.41 o 
   1   9   1     2483.64     2429.16     75.98 o 
   2   9   1       25.66       11.49      6.61 o 
   3   9   1      588.80      569.28     18.00 o 
   4   9   1      108.89      136.82      9.99 o 
   5   9   1        0.21       20.00     10.04 o 
   6   9   1      324.74      296.59     19.23 o 
   7   9   1       10.93       22.58      9.71 o 
  -7  10   1       10.70       -0.24      9.66 o 
  -6  10   1       59.53       63.86     17.54 o 
  -5  10   1       39.27       57.80     10.90 o 
  -4  10   1      137.38      148.65     13.60 o 
  -3  10   1        0.70       29.16     18.63 o 
  -2  10   1       34.11       40.86     10.05 o 
  -1  10   1     1017.88      870.69     39.55 o 
   0  10   1      644.67      685.53     33.62 o 
   1  10   1        0.15        7.38      7.32 o 
   2  10   1       50.32       75.98     11.98 o 
   3  10   1       49.09       73.60     12.80 o 
   4  10   1      581.92      624.58     34.79 o 
   5  10   1      307.48      299.32     23.86 o 
   6  10   1        1.92       16.17     13.25 o 
   7  10   1        5.40        0.02     16.29 o 
  -6  11   1        1.54       -1.25      9.96 o 
  -5  11   1       62.69       58.89     18.23 o 
  -4  11   1      104.30      126.60     18.21 o 
  -3  11   1        2.96        2.21      7.86 o 
  -2  11   1       48.65       31.22     10.66 o 
  -1  11   1        0.40       10.03      8.68 o 
   0  11   1      106.21      117.40     14.86 o 
   1  11   1        9.67       20.54     10.15 o 
   2  11   1       69.50      100.07     14.95 o 
   3  11   1       65.17       87.15     14.57 o 
   4  11   1       39.40       39.77     19.57 o 
   5  11   1        2.40       16.48      9.99 o 
   6  11   1        7.84        8.13     11.27 o 
  -6  12   1        3.46        3.09     11.46 o 
  -5  12   1       23.02       26.96     14.09 o 
  -4  12   1      162.89      130.68     23.16 o 
  -3  12   1       30.97       35.06     12.22 o 
  -2  12   1        5.79       27.28     16.75 o 
  -1  12   1        7.80       16.62     10.27 o 
   0  12   1      105.94      111.03     15.84 o 
   1  12   1      328.02      338.29     26.01 o 
   2  12   1        1.22       -9.31      9.31 o 
   3  12   1       86.55      110.85     17.02 o 
   4  12   1       50.98       49.42     13.00 o 
   5  12   1       10.14       -1.92      9.56 o 
   6  12   1       38.86       21.04     16.11 o 
  -5  13   1       35.05       50.41     29.58 o 
  -4  13   1       68.20       64.95     17.75 o 
  -3  13   1       39.74       20.36     12.12 o 
  -2  13   1        0.68       -2.83      9.48 o 
  -1  13   1      138.32      155.62     20.14 o 
   0  13   1        1.88        2.19      8.27 o 
   1  13   1       15.79        6.73      9.53 o 
   2  13   1       35.97       26.78     12.47 o 
   3  13   1        2.04       39.80     34.02 o 
   4  13   1        2.25        8.60     11.17 o 
   5  13   1       92.18      113.87     21.79 o 
  -3  14   1      109.89      125.82     24.65 o 
  -2  14   1        9.44        2.63     10.25 o 
  -1  14   1        4.05        2.07      9.25 o 
   0  14   1       23.45       29.08     13.25 o 
   1  14   1       38.97       33.85     13.95 o 
   2  14   1       25.63       33.37     13.70 o 
   3  14   1       23.59        7.14     11.07 o 
  -1  15   1       59.09       77.03     18.46 o 
   0  15   1       22.52       30.55     14.48 o 
   1  15   1       44.85       88.64     29.67 o 
  -9   0   2       63.95       64.00     23.58 o 
  -8   0   2      758.20      777.37     57.21 o 
  -7   0   2      279.73      294.60     28.78 o 
  -6   0   2      140.79      139.92     15.12 o 
  -5   0   2     1394.79     1384.13     30.38 o 
  -4   0   2     3482.79     3373.94     58.61 o 
  -3   0   2      114.75       79.43      8.49 o 
  -2   0   2     6103.72     6157.75     55.48 o 
  -1   0   2    37145.63    27478.28    236.59 o 
   1   0   2    16512.68    14006.64    408.33 o 
   2   0   2     8014.18     7635.91    223.58 o 
   3   0   2      163.68      196.10      8.11 o 
   4   0   2    24741.17    24362.85    691.07 o 
   5   0   2     1105.61     1054.12     42.11 o 
   6   0   2        9.84       10.27      6.10 o 
   7   0   2     2725.93     2596.45     82.98 o 
   8   0   2        0.10      -11.71     12.33 o 
   9   0   2      329.29      298.57     38.44 o 
  -9   1   2       47.64       45.26     13.69 o 
  -8   1   2        5.48        4.43      8.10 o 
  -7   1   2       23.75       62.49     16.43 o 
  -6   1   2       30.22       25.55      6.10 o 
  -5   1   2     1641.77     1524.99     41.82 o 
  -4   1   2     2953.26     2913.96     70.45 o 
  -3   1   2     1371.64     1338.52     13.79 o 
  -2   1   2     1736.21     1502.20     20.63 o 
  -1   1   2      236.03      212.76      5.22 o 
   1   1   2    16801.47    14885.60    110.31 o 
   2   1   2      892.74      783.51     22.57 o 
   3   1   2     9874.79     9751.41    140.61 o 
   4   1   2       95.34      111.97      6.07 o 
   5   1   2     3564.11     3682.82     71.28 o 
   6   1   2     1109.83     1092.54     29.94 o 
   7   1   2      137.95      110.70     10.87 o 
   8   1   2      520.99      563.85     35.83 o 
   9   1   2       36.91       37.05     19.40 o 
  -9   2   2       34.79       64.77     21.17 o 
  -8   2   2      397.14      397.93     27.73 o 
  -7   2   2      215.65      249.75     18.64 o 
  -6   2   2      578.79      589.03     19.27 o 
  -5   2   2      173.94      158.70      8.82 o 
  -4   2   2     3600.04     3670.01     77.63 o 
  -3   2   2     2597.10     2656.95     35.48 o 
  -2   2   2       78.45       53.39      2.73 o 
  -1   2   2    29263.28    23505.60    257.32 o 
   0   2   2        6.96        8.65      1.69 o 
   1   2   2    21600.33    18990.87    180.96 o 
   2   2   2      978.50      852.93     14.36 o 
   3   2   2      113.70      126.27      5.50 o 
   4   2   2     4679.40     4874.52     91.65 o 
   5   2   2      724.73      740.99     16.94 o 
   6   2   2      338.42      309.62     13.63 o 
   7   2   2     1353.70     1358.94     50.15 o 
   8   2   2        7.62        9.19     10.36 o 
   9   2   2       72.51       73.14     15.92 o 
  -9   3   2       21.25       29.78     11.97 o 
  -8   3   2      251.69      235.25     21.82 o 
  -7   3   2      294.53      300.78     22.58 o 
  -6   3   2       12.67       32.97     10.81 o 
  -5   3   2      389.92      389.01     18.52 o 
  -4   3   2      260.81      295.18     14.65 o 
  -3   3   2     5199.46     5258.80     77.95 o 
  -2   3   2      551.67      479.41      8.80 o 
  -1   3   2      992.77     1021.85     21.91 o 
   0   3   2      265.65      188.56      5.56 o 
   1   3   2      266.14      219.91      8.55 o 
   2   3   2     2509.14     2524.01     64.26 o 
   3   3   2     9218.27     9134.11    143.58 o 
   4   3   2        8.60       27.16      5.82 o 
   5   3   2      467.59      497.48     14.40 o 
   6   3   2       12.72       42.73      6.90 o 
   7   3   2      341.93      327.59     16.84 o 
   8   3   2      131.06      139.04     16.42 o 
   9   3   2       19.13       39.34     15.61 o 
  -9   4   2      112.52      130.21     18.84 o 
  -8   4   2       15.71       17.94     10.40 o 
  -7   4   2      265.95      303.55     20.89 o 
  -6   4   2     1685.98     1713.07     56.76 o 
  -5   4   2      291.97      285.39     10.26 o 
  -4   4   2     1118.27     1107.36     23.11 o 
  -3   4   2     8919.05     9146.09    143.01 o 
  -2   4   2      988.27      969.37     17.97 o 
  -1   4   2     2806.85     2495.62     58.72 o 
   0   4   2      117.46      156.84      5.48 o 
   1   4   2     3333.34     3176.87     41.58 o 
   2   4   2     1726.60     1677.66     53.84 o 
   3   4   2      724.41      837.03     17.25 o 
   4   4   2      530.91      564.63     20.63 o 
   5   4   2      178.39      194.87      8.33 o 
   6   4   2     1464.32     1506.30     37.41 o 
   7   4   2       66.00       85.13     10.76 o 
   8   4   2       11.19        3.32      7.96 o 
   9   4   2       21.95       22.43     14.01 o 
  -9   5   2       96.04       98.87     17.30 o 
  -8   5   2      148.16      150.92     17.73 o 
  -7   5   2      220.65      264.91     31.17 o 
  -6   5   2        4.81        8.91      6.07 o 
  -5   5   2     1267.45     1259.29     30.29 o 
  -4   5   2       63.47       81.74      6.05 o 
  -3   5   2      650.06      677.52     15.44 o 
  -2   5   2     2440.85     2211.97     82.12 o 
  -1   5   2       64.27       70.62      6.75 o 
   0   5   2       33.17       28.73      5.89 o 
   1   5   2      897.54      842.25     12.43 o 
   2   5   2      752.23      765.26     26.05 o 
   3   5   2      104.69      118.50      5.75 o 
   4   5   2      162.38      160.41      7.25 o 
   5   5   2      155.23      159.29     13.22 o 
   6   5   2        4.24        3.31      6.39 o 
   7   5   2      288.15      327.39     19.65 o 
   8   5   2        0.48        6.42      7.53 o 
   9   5   2        0.04        3.36     10.33 o 
  -9   6   2      117.90      138.32     23.51 o 
  -8   6   2        2.03       -0.31      7.29 o 
  -7   6   2       51.10       63.93     11.09 o 
  -6   6   2     2281.28     2287.62     67.02 o 
  -5   6   2      621.37      617.21     23.09 o 
  -4   6   2       18.61       10.46      4.09 o 
  -3   6   2     2153.04     2168.62     41.23 o 
  -2   6   2      702.46      697.55     18.62 o 
  -1   6   2     2576.10     2609.54     89.94 o 
   0   6   2      251.22      232.15     10.06 o 
   1   6   2      605.24      589.28     12.23 o 
   2   6   2      666.14      643.82     15.33 o 
   3   6   2     1257.94     1213.17     28.86 o 
   4   6   2        8.50       33.21      4.84 o 
   5   6   2      886.95      801.98     23.91 o 
   6   6   2     1172.84     1155.45     34.00 o 
   7   6   2       46.89       63.46     15.11 o 
   8   6   2       24.94       24.20      9.19 o 
   9   6   2       61.65       21.03     13.32 o 
  -8   7   2       28.74       37.61     12.64 o 
  -7   7   2       25.15       30.63      8.62 o 
  -6   7   2       69.83      102.30     11.70 o 
  -5   7   2     1423.63     1416.04     37.83 o 
  -4   7   2     1635.86     1554.40     36.90 o 
  -3   7   2       30.92       51.64      5.58 o 
  -2   7   2      927.51      820.58     26.04 o 
  -1   7   2      428.42      417.19     15.21 o 
   0   7   2      702.41      597.61     22.60 o 
   1   7   2     4376.80     4541.02    152.77 o 
   2   7   2       54.21       64.33      5.91 o 
   3   7   2      132.07      141.36      8.51 o 
   4   7   2      219.64      202.94      9.60 o 
   5   7   2      293.85      276.65     13.70 o 
   6   7   2       74.16       90.57      9.47 o 
   7   7   2        7.55        3.64      5.22 o 
   8   7   2       24.55       26.55     12.24 o 
  -8   8   2      114.84      108.87     16.54 o 
  -7   8   2       24.31       29.99      9.43 o 
  -6   8   2      104.88      113.54     12.01 o 
  -5   8   2       85.84       94.17      8.98 o 
  -4   8   2      419.66      397.00     14.32 o 
  -3   8   2      470.97      487.71     18.94 o 
  -2   8   2       22.71       19.85      5.82 o 
  -1   8   2     3494.83     3640.37     86.23 o 
   0   8   2      315.78      347.83     14.64 o 
   1   8   2      485.50      505.76     23.74 o 
   2   8   2      470.61      422.25     17.17 o 
   3   8   2       28.57       33.47      5.33 o 
   4   8   2     1491.46     1497.49     43.25 o 
   5   8   2      392.75      400.98     17.98 o 
   6   8   2        0.33        3.87      6.69 o 
   7   8   2      158.38      164.68     16.79 o 
   8   8   2        9.61       21.56     12.16 o 
  -7   9   2       60.93       34.40     11.32 o 
  -6   9   2        0.09       -4.18      5.45 o 
  -5   9   2      334.98      352.40     17.00 o 
  -4   9   2      382.31      336.47     14.45 o 
  -3   9   2      517.78      488.02     21.06 o 
  -2   9   2      174.47      170.68     11.74 o 
  -1   9   2      234.41      263.43     14.97 o 
   0   9   2     1540.84     1563.27     55.47 o 
   1   9   2      495.09      500.94     19.86 o 
   2   9   2       67.44       81.07      7.92 o 
   3   9   2     1990.97     1918.23     43.09 o 
   4   9   2      142.88      153.27     15.87 o 
   5   9   2      344.42      336.88     24.29 o 
   6   9   2       84.89       87.58     10.71 o 
   7   9   2        4.57        5.27      7.35 o 
  -7  10   2       61.02       80.51     31.58 o 
  -6  10   2        4.74       -3.81      8.75 o 
  -5  10   2      138.60      140.06     13.70 o 
  -4  10   2      551.93      536.98     24.86 o 
  -3  10   2       66.83       85.46     10.41 o 
  -2  10   2      122.26       91.51     13.34 o 
  -1  10   2     1438.02     1566.25     95.73 o 
   0  10   2       96.97       80.15     12.04 o 
   1  10   2     1300.23     1308.22     52.23 o 
   2  10   2      329.50      323.45     24.08 o 
   3  10   2      384.59      371.99     33.54 o 
   4  10   2     1062.37      996.76     37.67 o 
   5  10   2       17.19       40.31     16.47 o 
   6  10   2        0.67        1.57      9.11 o 
   7  10   2      423.95      296.82    205.35 o 
  -6  11   2       69.19       85.05     28.90 o 
  -5  11   2        3.24       14.89     11.44 o 
  -4  11   2        4.40        7.63     11.28 o 
  -3  11   2      870.87      883.13     43.63 o 
  -2  11   2      281.90      320.34     23.33 o 
  -1  11   2        6.29       11.55      8.72 o 
   0  11   2      244.47      302.64     23.72 o 
   1  11   2        8.30       13.35      8.83 o 
   2  11   2      442.36      427.83     27.18 o 
   3  11   2     1168.83     1221.94     69.19 o 
   4  11   2       54.51       59.31     18.37 o 
   5  11   2       96.02      136.47     23.84 o 
   6  11   2       30.68       28.72     13.75 o 
  -6  12   2       20.18       14.26     13.47 o 
  -5  12   2        1.93        5.59     11.90 o 
  -4  12   2       35.03       57.36     31.47 o 
  -3  12   2        0.89        0.20      7.80 o 
  -2  12   2       20.24       57.22     13.26 o 
  -1  12   2      120.97      120.99     16.62 o 
   0  12   2       10.11       -1.77      8.32 o 
   1  12   2      461.41      437.39     29.31 o 
   2  12   2      133.86      164.59     26.48 o 
   3  12   2       21.17       20.22     10.63 o 
   4  12   2      131.76      139.05     18.64 o 
   5  12   2        3.14       42.80     19.91 o 
  -5  13   2       74.12      102.96     25.13 o 
  -4  13   2        0.68       -1.32      9.27 o 
  -3  13   2       75.04       87.75     18.12 o 
  -2  13   2       54.19       82.78     15.89 o 
  -1  13   2       54.81       80.46     16.33 o 
   0  13   2      148.57      154.82     25.97 o 
   1  13   2       14.29       37.72     23.06 o 
   2  13   2       42.30       39.05     12.99 o 
   3  13   2       20.28       36.93     19.03 o 
   4  13   2       17.09       -9.46     12.12 o 
  -3  14   2       10.82       20.18     12.99 o 
  -2  14   2       59.64       88.11     18.26 o 
  -1  14   2       26.55       18.87     12.53 o 
   0  14   2        0.41       -1.23      8.81 o 
   1  14   2       19.13       16.98     12.54 o 
   2  14   2        5.36        6.66     10.17 o 
   3  14   2       82.45       75.74     18.85 o 
  -1  15   2       56.13       41.92     16.02 o 
   0  15   2        4.73       23.20     13.98 o 
   1  15   2       49.26       40.02     16.81 o 
  -9   1   3       20.91       14.54     11.59 o 
  -8   1   3       74.26      102.17     15.41 o 
  -7   1   3      291.94      268.33     19.95 o 
  -6   1   3      205.88      195.61     15.20 o 
  -5   1   3      729.73      666.25     16.36 o 
  -4   1   3       43.50       55.50      6.66 o 
  -3   1   3       95.95       95.39      7.52 o 
  -2   1   3     2509.67     2692.69     46.05 o 
  -1   1   3     1832.78     1994.26     22.25 o 
   0   1   3       61.24      131.87      2.52 o 
   1   1   3       48.78       65.85      2.05 o 
   2   1   3     3418.53     3604.05     57.35 o 
   3   1   3      283.58      346.07      8.18 o 
   4   1   3     1315.91     1338.84     25.57 o 
   5   1   3       95.45      118.32     16.48 o 
   6   1   3       11.33       19.52      5.65 o 
   7   1   3       49.29       49.90      8.10 o 
   8   1   3       47.93       41.77     11.14 o 
   9   1   3       56.21       34.36     13.04 o 
  -9   2   3      112.52      145.57     20.84 o 
  -8   2   3      319.27      342.13     25.31 o 
  -7   2   3      131.41      129.45     16.54 o 
  -6   2   3       61.76       61.64      6.97 o 
  -5   2   3      421.73      438.88     14.49 o 
  -4   2   3     3383.14     3506.56     65.88 o 
  -3   2   3      240.28      263.49      7.86 o 
  -2   2   3       57.52       62.66      5.41 o 
  -1   2   3     8198.41     7915.10     88.95 o 
   0   2   3     1110.31     1180.48     12.67 o 
   1   2   3     3600.11     3364.08    108.73 o 
   2   2   3      685.34      709.52      9.68 o 
   3   2   3       57.50       45.78      3.07 o 
   4   2   3       34.16       62.40      4.54 o 
   5   2   3      145.64      125.42      8.26 o 
   6   2   3      411.57      426.18     22.53 o 
   7   2   3       44.54       66.81      7.02 o 
   8   2   3      204.63      198.68     18.63 o 
   9   2   3       14.65       13.10     12.66 o 
  -9   3   3        1.78       -3.26      9.17 o 
  -8   3   3      191.38      214.08     22.00 o 
  -7   3   3      354.63      334.15     23.95 o 
  -6   3   3      199.63      225.18     12.81 o 
  -5   3   3     1218.01     1199.82     32.64 o 
  -4   3   3      370.14      322.50     16.92 o 
  -3   3   3     3407.42     3265.65    113.58 o 
  -2   3   3     3078.30     3341.02     50.05 o 
  -1   3   3      533.11      592.08     11.90 o 
   0   3   3     7950.39     7687.88     87.72 o 
   1   3   3      927.37     1014.67     12.17 o 
   2   3   3     1666.50     1950.58     36.07 o 
   3   3   3        0.92        3.48      2.20 o 
   4   3   3      949.68      995.61     19.86 o 
   5   3   3       56.98       62.31      6.79 o 
   6   3   3       67.19       84.50      7.33 o 
   7   3   3        3.50        0.05      4.33 o 
   8   3   3       42.10       62.63     10.20 o 
   9   3   3      100.74      103.98     19.36 o 
  -9   4   3       10.03       14.45     11.07 o 
  -8   4   3        9.66       28.30     19.08 o 
  -7   4   3      268.14      253.01     20.93 o 
  -6   4   3        3.92        9.27      5.65 o 
  -5   4   3       99.72      121.50     10.87 o 
  -4   4   3     1388.03     1419.53     27.41 o 
  -3   4   3        7.92       19.23      4.77 o 
  -2   4   3      111.98       99.35      7.07 o 
  -1   4   3     1639.88     1621.87     34.76 o 
   0   4   3      170.39      189.77      7.25 o 
   1   4   3      507.35      440.13     13.84 o 
   2   4   3      213.58      196.52      5.73 o 
   3   4   3        6.93       10.29      2.70 o 
   4   4   3      574.96      622.80     14.30 o 
   5   4   3      392.61      422.22     16.21 o 
   6   4   3       12.59       37.29      6.56 o 
   7   4   3        0.73        5.35      5.16 o 
   8   4   3      125.92      113.67     18.80 o 
   9   4   3        7.18       -5.61     10.87 o 
  -9   5   3        5.74      -10.55     12.07 o 
  -8   5   3       90.82      111.70     15.74 o 
  -7   5   3       95.10       97.65     13.35 o 
  -6   5   3       13.02       28.55     11.97 o 
  -5   5   3       14.90       24.72      6.94 o 
  -4   5   3       71.30       57.95      5.71 o 
  -3   5   3     2541.08     2517.10     44.30 o 
  -2   5   3     1877.99     1883.10     40.91 o 
  -1   5   3      256.00      276.78     11.20 o 
   0   5   3      161.29      165.32      7.81 o 
   1   5   3     1108.22     1119.43     18.42 o 
   2   5   3       22.01       16.98      3.19 o 
   3   5   3     3122.73     3319.91     63.78 o 
   4   5   3      157.78      147.68      9.13 o 
   5   5   3      389.11      394.93     15.38 o 
   6   5   3        2.76        6.60      8.97 o 
   7   5   3       19.13       31.58      7.40 o 
   8   5   3       68.21       63.56     10.90 o 
   9   5   3        6.84        3.78     10.19 o 
  -9   6   3        4.05       32.40     18.19 o 
  -8   6   3       39.90       25.97     11.39 o 
  -7   6   3       17.76       52.39     15.92 o 
  -6   6   3      222.25      251.97     18.55 o 
  -5   6   3      109.45      152.59     20.00 o 
  -4   6   3       94.68      115.95      9.81 o 
  -3   6   3      588.28      589.58     14.88 o 
  -2   6   3      188.83      177.16      6.16 o 
  -1   6   3      321.03      337.65     12.32 o 
   0   6   3      402.60      456.81     13.40 o 
   1   6   3     1482.41     1499.88     48.05 o 
   2   6   3       66.19       51.86      5.38 o 
   3   6   3      473.43      494.81     13.26 o 
   4   6   3      175.21      159.25      9.40 o 
   5   6   3        7.13        1.94      4.18 o 
   6   6   3      793.45      782.92     29.15 o 
   7   6   3       34.72       56.92     10.35 o 
   8   6   3       23.96       15.98      9.39 o 
  -8   7   3       34.15       34.54     11.91 o 
  -7   7   3      321.84      320.53     19.87 o 
  -6   7   3        0.37       -5.65      6.94 o 
  -5   7   3       77.67       84.14      9.67 o 
  -4   7   3        1.00        2.51      4.27 o 
  -3   7   3      116.36      140.48      6.96 o 
  -2   7   3      275.55      269.71      7.98 o 
  -1   7   3      464.52      501.03     21.14 o 
   0   7   3      821.32      858.44     33.87 o 
   1   7   3      907.33      907.65     28.22 o 
   2   7   3     1019.27     1032.47     21.82 o 
   3   7   3       36.03       47.78      5.02 o 
   4   7   3      207.22      220.99     12.66 o 
   5   7   3      197.18      195.70     14.42 o 
   6   7   3       63.77       60.64      8.72 o 
   7   7   3       86.95       90.98     11.47 o 
   8   7   3       30.14       33.32     11.16 o 
  -8   8   3       37.34       50.81     17.64 o 
  -7   8   3        0.09       -2.67      6.57 o 
  -6   8   3       41.60       58.33      9.85 o 
  -5   8   3        6.30       10.17      5.76 o 
  -4   8   3      194.75      187.98     10.36 o 
  -3   8   3     1107.56      988.00     23.43 o 
  -2   8   3      355.69      358.39     17.55 o 
  -1   8   3      203.18      224.16     18.76 o 
   0   8   3        2.41        7.88      5.01 o 
   1   8   3      633.38      630.50     21.73 o 
   2   8   3      160.87      168.08      5.93 o 
   3   8   3      751.34      734.80     21.40 o 
   4   8   3      142.05      155.61      9.19 o 
   5   8   3       30.60       29.12      7.09 o 
   6   8   3      531.57      504.82     23.19 o 
   7   8   3        0.14        6.06      6.76 o 
   8   8   3       23.33       12.14     11.74 o 
  -7   9   3       33.02       30.19     14.52 o 
  -6   9   3       42.06       64.21     14.46 o 
  -5   9   3       58.62       61.16      8.00 o 
  -4   9   3      175.51      154.06     13.87 o 
  -3   9   3       87.26       77.79     11.18 o 
  -2   9   3      237.87      230.37     13.48 o 
  -1   9   3     1257.88     1288.00     42.34 o 
   0   9   3        1.20        2.68      5.26 o 
   1   9   3      361.67      377.72     17.78 o 
   2   9   3      226.74      236.93     16.15 o 
   3   9   3      471.12      459.18     31.10 o 
   4   9   3       85.23      106.22     10.54 o 
   5   9   3      715.76      692.13     30.62 o 
   6   9   3       19.81       24.62      7.50 o 
   7   9   3        0.62       50.33     16.91 o 
  -7  10   3        0.54        4.94     11.40 o 
  -6  10   3        2.07       -3.84      7.91 o 
  -5  10   3       62.10       82.75     16.19 o 
  -4  10   3      332.57      350.97     24.92 o 
  -3  10   3        3.56        3.11      5.47 o 
  -2  10   3       35.80       51.93      9.09 o 
  -1  10   3      133.60      164.62     16.84 o 
   0  10   3      104.11      135.10     14.41 o 
   1  10   3      562.37      566.43     29.07 o 
   2  10   3        5.30       22.10     15.26 o 
   3  10   3      340.72      341.47     28.70 o 
   4  10   3      264.61      269.67     16.81 o 
   5  10   3        9.31       28.43      9.03 o 
   6  10   3       41.95       22.19     10.23 o 
   7  10   3        0.49        2.46     11.32 o 
  -6  11   3       18.38       66.23     37.46 o 
  -5  11   3       30.73       60.86     19.34 o 
  -4  11   3       45.32       53.37     13.35 o 
  -3  11   3      397.50      377.20     26.72 o 
  -2  11   3       11.47       10.07      9.05 o 
  -1  11   3       25.26       41.27     10.91 o 
   0  11   3      225.62      261.66     21.00 o 
   1  11   3      114.17      132.11     16.34 o 
   2  11   3      160.29      151.53     16.50 o 
   3  11   3        1.08       43.76     23.19 o 
   4  11   3       46.54       70.29     14.78 o 
   5  11   3       44.60       50.40     14.20 o 
   6  11   3       21.52       14.04     15.18 o 
  -5  12   3       13.41        1.62     13.38 o 
  -4  12   3      239.82      220.25     33.02 o 
  -3  12   3       21.31       14.77     10.14 o 
  -2  12   3       80.96       79.88     14.94 o 
  -1  12   3      381.26      408.68     28.40 o 
   0  12   3      319.82      303.27     25.13 o 
   1  12   3      152.86      189.88     19.27 o 
   2  12   3        3.00        2.69      7.88 o 
   3  12   3       86.51       88.96     15.26 o 
   4  12   3      150.21      183.30     21.10 o 
   5  12   3      144.66      131.08     19.67 o 
  -4  13   3      157.37      129.32     20.98 o 
  -3  13   3      367.60      327.71     30.32 o 
  -2  13   3       72.84       84.05     19.13 o 
  -1  13   3        2.22       -8.26     10.04 o 
   0  13   3      114.91      131.85     19.27 o 
   1  13   3       80.31       55.78     15.06 o 
   2  13   3       41.76       36.44     12.70 o 
   3  13   3      234.50      239.83     24.62 o 
   4  13   3        8.62        8.27     10.61 o 
  -3  14   3        3.35       -9.14     11.33 o 
  -2  14   3       94.05       86.92     22.02 o 
  -1  14   3      232.83      261.74     28.68 o 
   0  14   3        4.41       -6.06     10.97 o 
   1  14   3      189.95      174.78     22.67 o 
   2  14   3       25.38       18.98     12.37 o 
   3  14   3       16.43        9.43     11.94 o 
   0  15   3      105.06      109.69     29.01 o 
  -9   0   4      464.60      374.42     43.71 o 
  -8   0   4        2.17       20.56     15.21 o 
  -7   0   4       37.21       36.01     14.91 o 
  -6   0   4      502.68      483.77     34.06 o 
  -5   0   4      116.68      105.57     15.33 o 
  -4   0   4     3459.53     3372.55    113.44 o 
  -3   0   4      588.80      618.68     12.78 o 
  -2   0   4    10687.69    11489.19    130.81 o 
  -1   0   4     3136.23     3243.55     80.25 o 
   0   0   4    37525.39    28332.89    318.33 o 
   1   0   4     6850.03     6496.12    127.09 o 
   2   0   4     5543.94     5677.77    379.44 o 
   3   0   4      159.37      117.04      5.71 o 
   4   0   4      392.00      397.65     14.74 o 
   5   0   4     1452.05     1395.08     39.58 o 
   6   0   4     1006.66      966.97     48.71 o 
   7   0   4       16.05       18.88     17.92 o 
   8   0   4      801.47      810.78     58.99 o 
   9   0   4       18.65       38.84     26.02 o 
  -9   1   4        5.53       -7.20     10.33 o 
  -8   1   4       75.86      108.37     16.88 o 
  -7   1   4       47.02       53.59     11.52 o 
  -6   1   4        8.98       12.23      7.07 o 
  -5   1   4     1422.32     1359.12     66.08 o 
  -4   1   4      100.08       95.36      7.41 o 
  -3   1   4       83.81      153.47      5.60 o 
  -2   1   4      211.76      234.92      3.71 o 
  -1   1   4       16.21       30.50      2.30 o 
   0   1   4    11530.46    11068.37    135.74 o 
   1   1   4     1095.92      991.83     15.45 o 
   2   1   4       13.14       44.72      2.76 o 
   3   1   4     1246.14     1407.93     24.30 o 
   4   1   4     5028.35     5018.01     78.53 o 
   5   1   4      308.90      294.42     10.16 o 
   6   1   4       28.51       37.89      9.53 o 
   7   1   4       38.25       48.28      7.44 o 
   8   1   4       26.45       19.41      8.74 o 
   9   1   4       97.68       80.61     17.65 o 
  -9   2   4      189.61      220.57     24.05 o 
  -8   2   4      136.54      162.99     26.73 o 
  -7   2   4      455.90      460.10     27.39 o 
  -6   2   4        6.58       10.52      7.24 o 
  -5   2   4      324.68      298.96     12.13 o 
  -4   2   4     1626.71     1729.63     36.67 o 
  -3   2   4      437.41      421.15     15.00 o 
  -2   2   4     2826.10     2628.66     34.96 o 
  -1   2   4      560.59      550.36      9.05 o 
   0   2   4     3901.09     3730.53     45.71 o 
   1   2   4     1829.85     1626.61     27.61 o 
   2   2   4        0.97        5.46      3.19 o 
   3   2   4     4743.00     4777.75     63.70 o 
   4   2   4      759.00      760.43     15.80 o 
   5   2   4      943.87      968.44     24.61 o 
   6   2   4      796.94      734.83     22.97 o 
   7   2   4        6.37        8.64      4.87 o 
   8   2   4      573.88      547.69     26.25 o 
   9   2   4       13.56       22.24     13.84 o 
  -9   3   4       83.27       82.40     16.83 o 
  -8   3   4       31.73       44.78     19.01 o 
  -7   3   4       60.87       52.75     12.17 o 
  -6   3   4     1029.07     1047.67     31.05 o 
  -5   3   4       16.90       27.28      5.41 o 
  -4   3   4     1624.44     1524.66     35.60 o 
  -3   3   4     5509.00     5038.04     76.66 o 
  -2   3   4      105.41      107.61      5.30 o 
  -1   3   4     2240.90     2011.73     28.19 o 
   0   3   4      161.88      240.52     10.02 o 
   1   3   4     5077.83     4872.75     98.59 o 
   2   3   4     9756.33     8580.65    299.25 o 
   3   3   4       14.92       13.04      3.07 o 
   4   3   4      394.48      420.83     11.30 o 
   5   3   4        5.78        5.93      3.46 o 
   6   3   4      532.28      527.56     19.38 o 
   7   3   4      595.52      593.99     20.94 o 
   8   3   4       48.04       54.99      9.22 o 
   9   3   4       52.60       89.26     17.45 o 
  -9   4   4        0.28        7.32     10.31 o 
  -8   4   4      257.05      274.22     24.00 o 
  -7   4   4     1710.99     1626.53     63.60 o 
  -6   4   4      435.50      437.29     20.69 o 
  -5   4   4     1958.61     1951.54     58.11 o 
  -4   4   4       72.36       65.56      5.18 o 
  -3   4   4     2568.45     2540.29     47.27 o 
  -2   4   4    33102.70    29754.79    465.75 o 
  -1   4   4      185.81      166.51      4.87 o 
   0   4   4     1484.25     1281.88     24.79 o 
   1   4   4     9187.72     8827.07    111.70 o 
   2   4   4     3436.71     3582.10     91.42 o 
   3   4   4     4756.94     4716.74     70.84 o 
   4   4   4     2343.56     2370.76     42.47 o 
   5   4   4      732.34      796.20     19.54 o 
   6   4   4     1496.18     1461.97     36.24 o 
   7   4   4      127.37      114.08     11.58 o 
   8   4   4       20.69       18.75      8.03 o 
   9   4   4       30.86      101.17     24.51 o 
  -9   5   4      157.30      177.22     22.09 o 
  -8   5   4       11.79       19.83     10.61 o 
  -7   5   4      222.04      250.20     21.21 o 
  -6   5   4     2044.79     2067.54     69.98 o 
  -5   5   4       32.66       43.93      6.93 o 
  -4   5   4     2512.10     2462.34     47.91 o 
  -3   5   4     4420.59     4411.59     77.18 o 
  -2   5   4      404.94      370.12      9.97 o 
  -1   5   4    10527.22    10171.51    130.55 o 
   0   5   4      822.75      691.35     35.20 o 
   1   5   4      803.01      699.29     16.99 o 
   2   5   4    20138.78    19367.92    309.14 o 
   3   5   4      124.87      126.98      8.88 o 
   4   5   4      437.13      448.99     13.19 o 
   5   5   4       26.51       26.16      6.15 o 
   6   5   4      162.85      194.00     10.66 o 
   7   5   4      447.04      444.81     21.66 o 
   8   5   4        9.68       30.00     17.21 o 
   9   5   4       24.78        1.29      8.80 o 
  -8   6   4      143.76      147.31     18.31 o 
  -7   6   4      393.91      374.83     25.72 o 
  -6   6   4      147.29      159.27     13.23 o 
  -5   6   4     1995.26     1980.42     56.11 o 
  -4   6   4     1159.29     1150.95     28.22 o 
  -3   6   4      600.61      531.60     14.65 o 
  -2   6   4    12614.70    12539.54    222.27 o 
  -1   6   4      342.11      391.48     14.86 o 
   0   6   4     2404.76     2362.80     54.96 o 
   1   6   4     5527.95     5259.05     90.86 o 
   2   6   4      175.45      179.54      6.96 o 
   3   6   4     1409.68     1394.37     27.15 o 
   4   6   4      680.74      656.25     17.71 o 
   5   6   4      380.71      375.86     14.85 o 
   6   6   4     1392.59     1346.15     43.53 o 
   7   6   4       39.61       38.45      8.02 o 
   8   6   4        9.61       12.60      9.30 o 
  -8   7   4        5.08        1.86      8.90 o 
  -7   7   4       80.55       82.11     13.04 o 
  -6   7   4      821.72      783.32     31.24 o 
  -5   7   4      198.33      150.48     12.49 o 
  -4   7   4     1121.43     1174.62     31.28 o 
  -3   7   4      391.79      368.78     11.59 o 
  -2   7   4      243.60      258.96     12.52 o 
  -1   7   4     4425.60     4304.25    106.02 o 
   0   7   4     4674.59     4711.65    103.70 o 
   1   7   4       75.57       66.00      9.70 o 
   2   7   4     1736.39     1592.63     85.54 o 
   3   7   4       35.10       43.85      5.11 o 
   4   7   4     1110.11     1070.02     31.87 o 
   5   7   4     1007.00      980.66     28.96 o 
   6   7   4       10.35        4.58      5.34 o 
   7   7   4        2.59       29.69     19.10 o 
   8   7   4        7.08        1.23      8.78 o 
  -8   8   4       26.53       19.03     14.25 o 
  -7   8   4        7.43        6.39      7.22 o 
  -6   8   4       10.20       10.41      8.34 o 
  -5   8   4      589.38      583.15     19.78 o 
  -4   8   4      373.45      374.57     14.74 o 
  -3   8   4      337.34      329.95     14.40 o 
  -2   8   4      385.84      352.16     20.32 o 
  -1   8   4       80.32       99.87      9.53 o 
   0   8   4     2025.42     2018.80     76.77 o 
   1   8   4      969.23      889.72     26.94 o 
   2   8   4        3.12        2.54      4.52 o 
   3   8   4      179.57      193.65     12.64 o 
   4   8   4      529.51      503.36     17.28 o 
   5   8   4      253.16      253.87     19.56 o 
   6   8   4      118.71      121.54     10.69 o 
   7   8   4        7.06        9.57      8.47 o 
   8   8   4       85.74      130.47     19.32 o 
  -7   9   4       54.45       62.24     17.93 o 
  -6   9   4        5.45       26.31     14.55 o 
  -5   9   4      168.34      170.89     17.41 o 
  -4   9   4      203.98      218.64     15.42 o 
  -3   9   4      257.53      226.62     15.88 o 
  -2   9   4        6.05       13.08      6.93 o 
  -1   9   4       69.24      102.42      9.99 o 
   0   9   4      676.05      706.51     38.66 o 
   1   9   4      111.37      121.73     16.08 o 
   2   9   4        5.37       10.03      5.76 o 
   3   9   4       40.76       65.32     10.97 o 
   4   9   4      446.11      467.24     16.84 o 
   5   9   4      141.99      113.55      9.62 o 
   6   9   4       11.83        2.35      5.72 o 
   7   9   4       22.76       13.95      9.90 o 
  -7  10   4       11.89       23.09     19.42 o 
  -6  10   4       59.27       70.64     13.88 o 
  -5  10   4       17.97       12.61      9.75 o 
  -4  10   4       58.35       76.63     10.83 o 
  -3  10   4        2.76        6.90      6.39 o 
  -2  10   4        2.58        1.86      5.59 o 
  -1  10   4      475.25      480.13     23.09 o 
   0  10   4      525.46      517.80     23.99 o 
   1  10   4       52.21       52.92      8.51 o 
   2  10   4        4.90        3.40      5.30 o 
   3  10   4      304.79      255.89     17.64 o 
   4  10   4      119.31      140.30     17.68 o 
   5  10   4       50.21       69.51     17.73 o 
   6  10   4        2.09        7.53     10.56 o 
   7  10   4        0.74       -0.80     13.52 o 
  -6  11   4        0.36      -14.61     14.61 o 
  -5  11   4       20.06       25.16     13.77 o 
  -4  11   4       50.88       55.06     13.93 o 
  -3  11   4        2.17        6.47      8.32 o 
  -2  11   4      109.44      104.08     14.54 o 
  -1  11   4       99.28      108.65     19.15 o 
   0  11   4        8.29       27.26     17.45 o 
   1  11   4      276.18      280.43     20.81 o 
   2  11   4       66.49       79.39     13.39 o 
   3  11   4       50.97       56.24     12.27 o 
   4  11   4       81.73      103.96     15.28 o 
   5  11   4       33.14       35.51     11.28 o 
   6  11   4       26.95       14.79     15.12 o 
  -5  12   4       55.84       49.03     16.89 o 
  -4  12   4       44.25       53.27     14.19 o 
  -3  12   4      115.53      145.47     18.55 o 
  -2  12   4       90.91      137.83     18.06 o 
  -1  12   4       65.57       90.58     17.69 o 
   0  12   4      245.26      201.30     21.11 o 
   1  12   4       67.96       39.00     11.55 o 
   2  12   4        2.87       37.64     21.13 o 
   3  12   4      130.99      122.24     17.15 o 
   4  12   4        7.65       16.30     10.42 o 
   5  12   4       51.96       32.09     16.20 o 
  -4  13   4       26.77       20.39     18.73 o 
  -3  13   4       14.49       26.24     12.50 o 
  -2  13   4       88.65      102.22     20.09 o 
  -1  13   4       99.82      138.28     19.46 o 
   0  13   4        0.92       -5.26      9.86 o 
   1  13   4        0.77       -2.00      9.41 o 
   2  13   4      318.33      402.74     32.27 o 
   3  13   4       18.48       33.31     19.88 o 
   4  13   4       66.35       50.33     14.72 o 
  -3  14   4        0.37       -9.00     12.04 o 
  -2  14   4      156.39      152.21     22.58 o 
  -1  14   4       15.40        9.80     12.78 o 
   0  14   4       69.03       73.70     18.55 o 
   1  14   4       83.39      116.47     21.46 o 
   2  14   4       53.13       32.39     13.35 o 
   3  14   4       12.18       14.53     12.07 o 
  -9   1   5        2.40        1.47      9.55 o 
  -8   1   5        0.52        7.14      9.38 o 
  -7   1   5      114.11      119.91     15.35 o 
  -6   1   5        5.88       14.67      7.67 o 
  -5   1   5        0.03        0.97      4.86 o 
  -4   1   5     3190.23     3458.26     69.73 o 
  -3   1   5      465.02      561.18     14.02 o 
  -2   1   5        3.71        9.37      3.72 o 
  -1   1   5     8316.88     8514.36     99.61 o 
   0   1   5      110.48      120.77      5.89 o 
   1   1   5     2023.40     2189.63     27.79 o 
   2   1   5     1745.17     1854.68     18.80 o 
   3   1   5        3.98        6.46      3.00 o 
   4   1   5     2786.67     2899.27     47.75 o 
   5   1   5       29.90       35.32      5.16 o 
   6   1   5      168.86      160.41      8.82 o 
   7   1   5       75.52       82.60      8.30 o 
   8   1   5       61.81       58.66     13.15 o 
   9   1   5        3.48       11.72     15.26 o 
  -9   2   5        4.06       -1.40     10.45 o 
  -8   2   5       50.03       57.91     13.69 o 
  -7   2   5       33.68       81.19     17.41 o 
  -6   2   5      954.10      851.54     36.41 o 
  -5   2   5     2217.32     2410.53     79.81 o 
  -4   2   5       13.57       16.47      4.35 o 
  -3   2   5      916.12      909.42     14.91 o 
  -2   2   5       58.87       70.35      5.94 o 
  -1   2   5     9549.61     9605.39    122.63 o 
   0   2   5    45703.03    38696.26    470.92 o 
   1   2   5     1519.82     1645.97     18.00 o 
   2   2   5      500.05      585.26     12.05 o 
   3   2   5     5834.80     5986.60     88.95 o 
   4   2   5      524.60      578.49     13.33 o 
   5   2   5     1306.12     1279.74     27.69 o 
   6   2   5      196.75      217.42     10.78 o 
   7   2   5       15.06       57.18     11.01 o 
   8   2   5      113.31      133.79     12.60 o 
   9   2   5        0.66       15.17     23.46 o 
  -9   3   5       29.33       35.31     13.23 o 
  -8   3   5       16.09       21.13     10.87 o 
  -7   3   5      538.78      472.65     29.84 o 
  -6   3   5       75.54       89.45      8.91 o 
  -5   3   5      201.87      206.25     13.90 o 
  -4   3   5     5672.68     5763.66    119.81 o 
  -3   3   5      187.28      215.51     11.45 o 
  -2   3   5      595.76      580.81     11.90 o 
  -1   3   5    13896.47    14458.22    250.89 o 
   0   3   5      264.22      269.83      5.85 o 
   1   3   5     2521.77     2684.25     60.84 o 
   2   3   5      134.54      123.61      7.67 o 
   3   3   5        0.98        0.83      2.29 o 
   4   3   5     7857.73     7896.82    127.36 o 
   5   3   5        0.02       -2.55      3.42 o 
   6   3   5      183.34      182.84     10.54 o 
   7   3   5      174.05      199.31     13.41 o 
   8   3   5       26.35       16.60      8.68 o 
   9   3   5       19.01       21.11     16.05 o 
  -9   4   5       14.99       22.11     12.31 o 
  -8   4   5       69.18       70.09     15.24 o 
  -7   4   5        7.22        7.15     10.00 o 
  -6   4   5        7.42       12.12      6.51 o 
  -5   4   5      652.05      702.97     23.06 o 
  -4   4   5       33.90       33.48      5.53 o 
  -3   4   5     1685.16     1677.98     30.82 o 
  -2   4   5     3574.39     3833.56     62.48 o 
  -1   4   5      836.39      885.72     16.05 o 
   0   4   5     5745.93     5810.39     79.52 o 
   1   4   5       18.41       29.76      2.77 o 
   2   4   5     1951.86     2083.89     46.43 o 
   3   4   5     1409.66     1313.65     29.62 o 
   4   4   5      127.08      112.52      6.19 o 
   5   4   5      110.14      121.62      9.78 o 
   6   4   5       58.95       98.26      8.11 o 
   7   4   5       33.12       34.97      6.73 o 
   8   4   5      127.62      152.67     36.28 o 
   9   4   5        7.16        1.94     10.62 o 
  -9   5   5        4.98        0.46      9.55 o 
  -8   5   5        1.69        7.30      9.18 o 
  -7   5   5       29.07       38.52     11.21 o 
  -6   5   5       12.63       35.48      8.94 o 
  -5   5   5      168.42      159.27     13.83 o 
  -4   5   5      264.60      247.44     10.21 o 
  -3   5   5      201.29      221.56      9.18 o 
  -2   5   5       81.31       99.38      5.88 o 
  -1   5   5       13.57       40.98      6.16 o 
   0   5   5        1.46        1.60      1.76 o 
   1   5   5      930.80      881.34     14.88 o 
   2   5   5     2561.27     2550.46     68.36 o 
   3   5   5       19.79       28.29      8.43 o 
   4   5   5        0.40       -1.86      4.66 o 
   5   5   5       25.91       35.44      5.42 o 
   6   5   5      174.09      163.42     10.77 o 
   7   5   5      136.36      164.29     12.14 o 
   8   5   5        2.18       -3.57      8.10 o 
   9   5   5       14.39       14.67     23.32 o 
  -8   6   5        8.72       13.54     10.20 o 
  -7   6   5      140.56      131.11     15.96 o 
  -6   6   5       65.21       60.58      9.39 o 
  -5   6   5      265.15      281.80     16.21 o 
  -4   6   5      301.21      292.67     11.99 o 
  -3   6   5      466.09      459.36     13.96 o 
  -2   6   5     1778.93     1869.33     33.33 o 
  -1   6   5      748.66      770.60     22.95 o 
   0   6   5     1740.82     1825.34     40.16 o 
   1   6   5      110.69      123.07      5.09 o 
   2   6   5     1139.91     1140.41     22.43 o 
   3   6   5        4.14       15.24      4.89 o 
   4   6   5       42.82       43.68      5.45 o 
   5   6   5        0.38        4.31      4.95 o 
   6   6   5        1.68       -1.93      6.65 o 
   7   6   5       25.35       21.61      8.05 o 
   8   6   5        0.05        2.10      8.82 o 
  -8   7   5        0.42        7.39      9.37 o 
  -7   7   5        6.05       -0.61      7.11 o 
  -6   7   5      102.23      134.76     12.55 o 
  -5   7   5       75.70       89.08     10.40 o 
  -4   7   5     1254.43     1255.25     30.82 o 
  -3   7   5      155.62      179.14     12.59 o 
  -2   7   5       29.18       55.67      7.12 o 
  -1   7   5     1351.63     1449.87     37.90 o 
   0   7   5       35.15       39.09      8.33 o 
   1   7   5      324.68      329.10     16.18 o 
   2   7   5       71.35       85.11     12.54 o 
   3   7   5        3.16        7.20      3.84 o 
   4   7   5     1122.47     1148.37     34.66 o 
   5   7   5        1.11       -5.39      5.39 o 
   6   7   5      159.65      163.37     11.72 o 
   7   7   5        0.17       -3.31      6.80 o 
   8   7   5        0.09        4.09      8.86 o 
  -8   8   5       20.77       16.84     14.97 o 
  -7   8   5       30.29       40.07     12.27 o 
  -6   8   5        4.89        8.51      7.12 o 
  -5   8   5       15.88       27.36     10.56 o 
  -4   8   5      381.79      358.32     14.67 o 
  -3   8   5       64.96       66.44      8.51 o 
  -2   8   5       27.54       58.14      7.66 o 
  -1   8   5        6.92        4.29      4.73 o 
   0   8   5       52.34       59.59      7.64 o 
   1   8   5       93.76       87.78     10.17 o 
   2   8   5       58.37       74.27      9.36 o 
   3   8   5      458.51      412.81     19.23 o 
   4   8   5      150.41      150.23     10.47 o 
   5   8   5      140.46      132.98     15.94 o 
   6   8   5       22.26       37.02     10.17 o 
   7   8   5       11.15       32.78     13.07 o 
   8   8   5       19.29       18.37     12.86 o 
  -7   9   5       15.01       16.37     13.68 o 
  -6   9   5      154.45      145.49     17.62 o 
  -5   9   5        3.62       39.69     18.29 o 
  -4   9   5      155.22      126.25     12.78 o 
  -3   9   5       70.40       58.69      9.74 o 
  -2   9   5        5.81       26.09      7.87 o 
  -1   9   5      159.49      150.86     12.42 o 
   0   9   5      251.68      236.70     15.13 o 
   1   9   5       87.39       96.05      9.20 o 
   2   9   5      151.41      168.38     23.49 o 
   3   9   5      185.82      203.72     13.88 o 
   4   9   5        3.64        8.32      7.87 o 
   5   9   5       12.22       53.57     17.22 o 
   6   9   5       67.84       94.53     18.93 o 
   7   9   5       86.64      103.96     20.13 o 
  -7  10   5        6.27      -12.96     18.60 o 
  -6  10   5        0.32        3.38      8.76 o 
  -5  10   5      327.47      339.67     30.78 o 
  -4  10   5       68.26       84.55     11.43 o 
  -3  10   5       20.64       33.70     14.73 o 
  -2  10   5      321.77      335.45     27.44 o 
  -1  10   5      774.66      742.82     31.17 o 
   0  10   5      740.92      761.41     33.45 o 
   1  10   5       16.73       17.70      7.31 o 
   2  10   5       22.89       42.31      9.06 o 
   3  10   5       34.84       26.50     13.58 o 
   4  10   5       84.93       99.81     12.39 o 
   5  10   5      162.24      159.07     18.42 o 
   6  10   5        3.01        6.93      9.34 o 
   7  10   5       15.92        8.61     14.74 o 
  -6  11   5       14.55        1.74     10.67 o 
  -5  11   5      107.32      135.78     23.03 o 
  -4  11   5      431.66      466.85     25.85 o 
  -3  11   5       12.93       28.86     10.79 o 
  -2  11   5       28.60       27.99     10.02 o 
  -1  11   5      193.95      227.73     20.11 o 
   0  11   5        1.49       -3.91      8.07 o 
   1  11   5      293.12      277.55     23.70 o 
   2  11   5       13.19       22.88     10.32 o 
   3  11   5       58.33       62.89     12.51 o 
   4  11   5      546.84      567.71     33.67 o 
   5  11   5        0.15        1.85      9.77 o 
   6  11   5       30.23       17.96     15.79 o 
  -5  12   5      179.93      136.15     29.30 o 
  -4  12   5        7.12        4.28      9.11 o 
  -3  12   5      377.62      381.83     30.12 o 
  -2  12   5      393.20      360.93     30.78 o 
  -1  12   5        7.67       20.25     11.13 o 
   0  12   5      951.00      971.11     49.06 o 
   1  12   5       10.81        9.93      9.01 o 
   2  12   5      225.46      211.12     22.50 o 
   3  12   5      523.38      562.67     35.17 o 
   4  12   5        0.02       19.49     11.99 o 
   5  12   5       38.84       37.73     16.00 o 
  -4  13   5      350.19      378.26     37.84 o 
  -3  13   5        2.91       -7.13     10.77 o 
  -2  13   5       64.01       81.31     16.83 o 
  -1  13   5      411.16      434.82     31.98 o 
   0  13   5       19.63       18.42     11.41 o 
   1  13   5      434.02      405.64     30.59 o 
   2  13   5      152.44      198.59     22.88 o 
   3  13   5        0.27       -5.52     11.57 o 
   4  13   5      224.08      203.78     30.86 o 
  -3  14   5      306.25      325.90     31.61 o 
  -2  14   5      106.90      117.58     20.10 o 
  -1  14   5        0.98        1.63      8.96 o 
   0  14   5      235.11      246.42     27.36 o 
   1  14   5        5.67        7.99     10.64 o 
   2  14   5       60.94       73.91     19.76 o 
   3  14   5      223.36      155.36     29.62 o 
  -9   0   6       87.83      142.71     33.18 o 
  -8   0   6      288.28      370.51     40.48 o 
  -7   0   6      233.48      206.32     36.38 o 
  -6   0   6      136.82      176.69     40.14 o 
  -5   0   6     2150.29     2063.51     90.81 o 
  -4   0   6     1397.70     1385.65     59.07 o 
  -3   0   6       18.22       45.67      3.48 o 
  -2   0   6       90.53      101.73      4.64 o 
  -1   0   6     2494.60     2208.72     68.10 o 
   0   0   6     6988.31     6899.08    108.82 o 
   1   0   6     2379.80     2622.42     75.72 o 
   2   0   6     4187.09     5371.17    198.62 o 
   3   0   6      573.89      687.59     16.12 o 
   4   0   6     5646.97     5718.03    126.68 o 
   5   0   6      115.80      101.67      8.25 o 
   6   0   6        4.24        8.11      6.03 o 
   7   0   6      207.21      206.80     20.36 o 
   8   0   6       67.55       55.40     11.86 o 
   9   0   6      151.32      121.90     36.14 o 
  -9   1   6       29.76       21.02     13.20 o 
  -8   1   6       70.04       57.28     15.83 o 
  -7   1   6      114.75      119.61     15.61 o 
  -6   1   6       43.36       56.38     12.88 o 
  -5   1   6      251.78      288.03     18.39 o 
  -4   1   6     2182.77     2098.32     39.82 o 
  -3   1   6      299.23      338.64     10.37 o 
  -2   1   6      430.50      593.53      9.70 o 
  -1   1   6       79.00       65.84      2.97 o 
   0   1   6      302.81      268.63      5.94 o 
   1   1   6      785.33     1073.79     16.21 o 
   2   1   6     1683.00     1738.74     25.22 o 
   3   1   6       70.71       44.76      4.19 o 
   4   1   6        5.08        0.16      2.32 o 
   5   1   6      561.53      566.86     15.56 o 
   6   1   6      185.38      175.62     10.28 o 
   7   1   6       59.12       48.13      6.68 o 
   8   1   6      302.85      289.85     16.69 o 
   9   1   6        1.19       20.02     15.89 o 
  -9   2   6       33.82       23.26     13.34 o 
  -8   2   6      418.29      431.46     32.07 o 
  -7   2   6       18.58       21.57     12.73 o 
  -6   2   6      247.23      277.27     19.87 o 
  -5   2   6      662.12      678.58     20.51 o 
  -4   2   6      285.43      259.69     11.29 o 
  -3   2   6     1687.36     1582.21     27.49 o 
  -2   2   6     2521.79     2602.06     41.72 o 
  -1   2   6     2883.69     2667.66     37.27 o 
   0   2   6     2136.78     2058.60     32.19 o 
   1   2   6      645.31      642.56      8.75 o 
   2   2   6      918.76      775.63     14.61 o 
   3   2   6     3016.07     3203.37     51.81 o 
   4   2   6     1734.06     1764.36     34.10 o 
   5   2   6      754.31      763.90     18.23 o 
   6   2   6      247.14      232.88     10.87 o 
   7   2   6      702.84      659.69     22.06 o 
   8   2   6        0.41        1.42      7.54 o 
   9   2   6       10.08       14.86     15.80 o 
  -9   3   6       20.53       63.88     22.55 o 
  -8   3   6       28.90       39.16     14.03 o 
  -7   3   6      465.11      490.30     31.20 o 
  -6   3   6      517.10      556.18     29.35 o 
  -5   3   6      695.18      710.35     23.44 o 
  -4   3   6     1171.26     1094.25     29.33 o 
  -3   3   6      124.17      114.20      9.41 o 
  -2   3   6     5516.93     5424.39     83.77 o 
  -1   3   6     2559.02     2593.23     40.58 o 
   0   3   6     1826.13     1789.11     25.53 o 
   1   3   6     8018.12     7653.36    107.74 o 
   2   3   6        8.43       13.52      3.85 o 
   3   3   6     3670.64     3657.43     51.88 o 
   4   3   6        2.52        7.86      3.67 o 
   5   3   6       12.94       18.32      4.72 o 
   6   3   6      896.80      888.91     24.83 o 
   7   3   6       28.75       31.35      6.06 o 
   8   3   6       56.39       43.93     10.03 o 
   9   3   6       95.74       54.90     33.67 o 
  -9   4   6       73.79       34.43     13.64 o 
  -8   4   6      221.24      226.93     22.63 o 
  -7   4   6        1.38       -0.97      7.66 o 
  -6   4   6      435.37      437.53     20.81 o 
  -5   4   6       51.28       68.80      8.29 o 
  -4   4   6     1505.30     1450.81     45.33 o 
  -3   4   6    14037.89    14160.50    269.38 o 
  -2   4   6      370.27      366.78     11.99 o 
  -1   4   6     3343.35     3187.90     50.77 o 
   0   4   6     1831.80     1703.65     43.66 o 
   1   4   6     1975.29     1933.13     44.25 o 
   2   4   6    23647.75    22012.29    318.74 o 
   3   4   6     2583.56     2767.50     78.37 o 
   4   4   6      248.38      232.69      8.78 o 
   5   4   6     4589.96     4748.62     92.75 o 
   6   4   6      214.14      232.10     12.71 o 
   7   4   6      877.76      882.13     32.85 o 
   8   4   6      205.21      211.57     19.12 o 
   9   4   6        1.61       11.53     16.80 o 
  -9   5   6        0.26       23.57     13.49 o 
  -8   5   6        5.66       14.24     10.47 o 
  -7   5   6      590.44      570.86     32.97 o 
  -6   5   6      536.02      518.01     24.82 o 
  -5   5   6     1912.65     1688.20     72.56 o 
  -4   5   6      328.44      317.62     11.64 o 
  -3   5   6      290.98      324.89     11.58 o 
  -2   5   6     9958.37     9780.69    167.02 o 
  -1   5   6      776.84      794.02     21.38 o 
   0   5   6     2197.65     2151.35     35.21 o 
   1   5   6    14925.86    15532.10    346.29 o 
   2   5   6       47.08       58.88      6.84 o 
   3   5   6     3487.80     3415.82     65.85 o 
   4   5   6      836.70      845.46     20.05 o 
   5   5   6        1.74        4.30      4.33 o 
   6   5   6     2451.35     2414.95     58.62 o 
   7   5   6       64.82       79.45     10.89 o 
   8   5   6       20.66       23.23     10.17 o 
  -8   6   6       14.44       24.69     11.57 o 
  -7   6   6        0.10       -8.87      8.87 o 
  -6   6   6     1314.93     1223.10     41.08 o 
  -5   6   6       17.72       24.70      6.96 o 
  -4   6   6        2.60        6.03      4.06 o 
  -3   6   6     4342.82     4312.09     87.80 o 
  -2   6   6       12.71       16.44      3.63 o 
  -1   6   6     7363.65     7123.71    109.78 o 
   0   6   6     5494.28     5421.29    109.84 o 
   1   6   6       64.77       58.70      6.65 o 
   2   6   6     6451.48     6271.15    154.44 o 
   3   6   6      191.52      167.72     10.31 o 
   4   6   6      600.10      579.82     16.82 o 
   5   6   6     4748.18     4525.86     98.19 o 
   6   6   6       21.29       24.76      6.52 o 
   7   6   6       44.63       53.68     12.22 o 
   8   6   6      108.84       99.75     16.55 o 
  -8   7   6        1.33        3.96      9.09 o 
  -7   7   6       36.82       33.42     11.09 o 
  -6   7   6        1.60        5.25      6.57 o 
  -5   7   6      716.95      723.76     27.01 o 
  -4   7   6      487.56      486.57     17.44 o 
  -3   7   6      240.16      242.83     11.95 o 
  -2   7   6     1329.21     1178.49     32.01 o 
  -1   7   6       21.21       45.20      7.16 o 
   0   7   6      849.05      797.61     29.89 o 
   1   7   6     3789.42     3648.81     82.72 o 
   2   7   6        5.38        6.78      2.74 o 
   3   7   6     1835.20     1796.93     38.70 o 
   4   7   6      522.09      534.65     21.68 o 
   5   7   6       24.27       53.95      8.85 o 
   6   7   6      326.29      374.66     20.73 o 
   7   7   6      110.53      114.08     13.48 o 
   8   7   6       97.35      102.92     16.97 o 
  -8   8   6       29.23       16.30     14.26 o 
  -7   8   6       14.93       30.02     16.18 o 
  -6   8   6      164.36      155.45     17.26 o 
  -5   8   6      252.50      287.11     16.80 o 
  -4   8   6        1.83        4.65      4.08 o 
  -3   8   6      113.26      110.38     10.82 o 
  -2   8   6        5.66       20.24     11.83 o 
  -1   8   6     2514.65     2373.06     62.88 o 
   0   8   6      426.06      432.38     17.20 o 
   1   8   6      191.22      193.07     14.56 o 
   2   8   6       58.09       67.89      7.82 o 
   3   8   6       19.14       13.91      4.47 o 
   4   8   6      596.81      556.82     20.37 o 
   5   8   6      343.33      336.04     16.00 o 
   6   8   6        0.04        4.39      6.63 o 
   7   8   6       31.32       30.76     10.40 o 
  -7   9   6        4.49       -6.89     12.09 o 
  -6   9   6       11.84       41.45     15.23 o 
  -5   9   6       84.77      113.07     16.48 o 
  -4   9   6      182.61      179.01     14.61 o 
  -3   9   6        5.82       21.39     13.39 o 
  -2   9   6      200.60      222.71     17.57 o 
  -1   9   6      583.49      628.11     32.35 o 
   0   9   6      249.91      240.96     16.07 o 
   1   9   6        1.60       -2.32      6.23 o 
   2   9   6       72.21       98.12     15.04 o 
   3   9   6      166.82      216.55     20.01 o 
   4   9   6       69.20       90.46     10.80 o 
   5   9   6       56.14       71.23     10.63 o 
   6   9   6       42.86       42.78     11.86 o 
   7   9   6        6.08       -9.95     13.99 o 
  -7  10   6        3.35        7.35     15.77 o 
  -6  10   6       33.01       21.10     11.12 o 
  -5  10   6       65.99       68.28     20.52 o 
  -4  10   6       94.67       94.27     12.50 o 
  -3  10   6       49.29       64.31     11.62 o 
  -2  10   6      105.74      104.58     22.42 o 
  -1  10   6       45.31       64.66     10.05 o 
   0  10   6       99.23      115.21     12.26 o 
   1  10   6      288.94      321.77     19.52 o 
   2  10   6       31.97       25.93     12.35 o 
   3  10   6      244.80      236.47     18.21 o 
   4  10   6       87.24       80.32     10.97 o 
   5  10   6      107.91       98.75     15.56 o 
   6  10   6       47.84       51.15     28.47 o 
  -6  11   6       30.71       31.82     16.94 o 
  -5  11   6        0.40      -14.03     14.03 o 
  -4  11   6       84.64      100.77     14.02 o 
  -3  11   6       42.88       59.13     19.08 o 
  -2  11   6        9.02       43.32     25.68 o 
  -1  11   6      157.20      177.22     19.29 o 
   0  11   6       55.49       64.26     13.75 o 
   1  11   6       20.58       39.01      9.05 o 
   2  11   6        2.14        2.21      6.09 o 
   3  11   6       15.45       26.31     10.96 o 
   4  11   6        5.80       16.39     10.20 o 
   5  11   6       67.02       56.33     16.59 o 
   6  11   6        0.41        3.82     12.83 o 
  -5  12   6       47.35       62.99     18.82 o 
  -4  12   6        3.80       39.97     22.62 o 
  -3  12   6      224.16      218.49     22.58 o 
  -2  12   6       25.25       69.84     26.64 o 
  -1  12   6        1.01       -4.95      8.82 o 
   0  12   6       30.56       52.21     28.08 o 
   1  12   6      259.20      247.26     22.16 o 
   2  12   6        5.92       22.15     10.33 o 
   3  12   6       68.30       94.46     15.77 o 
   4  12   6       31.78       45.72     20.34 o 
   5  12   6        1.26       10.74     13.17 o 
  -4  13   6        1.89        7.06     16.50 o 
  -3  13   6        0.79       35.17     22.07 o 
  -2  13   6      134.91      127.04     19.03 o 
  -1  13   6       43.92       29.50     12.57 o 
   0  13   6        6.09       27.54     22.60 o 
   1  13   6      282.75      294.27     26.72 o 
   2  13   6        5.98       12.45     11.20 o 
   3  13   6       55.34       72.94     27.48 o 
   4  13   6        1.67       42.15     18.39 o 
  -2  14   6        1.92       37.75     18.12 o 
  -1  14   6      142.94      150.17     23.40 o 
   0  14   6       87.47       69.52     16.85 o 
   1  14   6        2.10       -0.71      8.78 o 
   2  14   6       37.76       77.62     20.35 o 
  -9   1   7      106.40      139.82     22.89 o 
  -8   1   7       16.43       15.28     12.72 o 
  -7   1   7       93.67      134.03     24.90 o 
  -6   1   7       17.32       22.44      9.19 o 
  -5   1   7      136.98      126.18     13.75 o 
  -4   1   7      269.57      300.37      9.89 o 
  -3   1   7       47.85       45.88      4.92 o 
  -2   1   7        8.95       15.26      3.12 o 
  -1   1   7      177.49      170.81      5.03 o 
   0   1   7     3550.04     3895.03     78.28 o 
   1   1   7      866.57      969.56     11.04 o 
   2   1   7      420.27      410.85      8.77 o 
   3   1   7     1664.12     1591.96     39.37 o 
   4   1   7       28.74       42.87      6.72 o 
   5   1   7      313.61      301.39     10.70 o 
   6   1   7       77.68       71.94      6.55 o 
   7   1   7      179.62      145.47      9.63 o 
   8   1   7       61.05       68.36     14.10 o 
   9   1   7        0.39       -4.95     10.89 o 
  -9   2   7        0.09       11.86     11.86 o 
  -8   2   7       11.31       25.36     12.01 o 
  -7   2   7       55.34       81.55     14.30 o 
  -6   2   7       57.32       37.20     10.15 o 
  -5   2   7      497.09      453.98     15.79 o 
  -4   2   7        0.79       -2.68      4.04 o 
  -3   2   7       67.38       56.01      7.25 o 
  -2   2   7     3894.89     4107.51     68.10 o 
  -1   2   7     2295.39     2471.38     36.87 o 
   0   2   7      476.96      515.61     14.74 o 
   1   2   7      413.62      453.37      9.92 o 
   2   2   7      501.74      548.87     12.51 o 
   3   2   7      460.69      446.78      7.40 o 
   4   2   7     2865.41     3099.25     53.66 o 
   5   2   7     1029.42      972.05     22.19 o 
   6   2   7       83.77      100.19     10.23 o 
   7   2   7      391.09      348.19     20.22 o 
   8   2   7        1.76       11.11     11.52 o 
   9   2   7       69.04       87.37     23.09 o 
  -9   3   7      108.66      123.17     19.75 o 
  -8   3   7        3.26       22.79     19.24 o 
  -7   3   7      139.28      141.57     17.78 o 
  -6   3   7       27.95       46.25     10.86 o 
  -5   3   7      230.53      194.88     12.79 o 
  -4   3   7      254.03      293.81     14.32 o 
  -3   3   7      606.97      628.62     20.50 o 
  -2   3   7      646.56      737.16     15.88 o 
  -1   3   7     1818.92     2037.31     33.15 o 
   0   3   7     9082.53     9795.31    140.60 o 
   1   3   7       28.51       32.20      2.68 o 
   2   3   7       32.60       46.40      2.70 o 
   3   3   7     3629.59     3548.49     91.26 o 
   4   3   7        0.03        2.70      2.85 o 
   5   3   7      250.29      285.24     10.80 o 
   6   3   7      480.52      424.72     15.86 o 
   7   3   7       58.89       66.60     11.28 o 
   8   3   7      180.89      184.43     24.16 o 
   9   3   7        1.89        5.90     19.71 o 
  -9   4   7        1.63        3.11     10.14 o 
  -8   4   7       93.86      101.94     18.08 o 
  -7   4   7        8.31       13.50      9.91 o 
  -6   4   7        0.63        2.73      5.57 o 
  -5   4   7       18.17       36.01      7.47 o 
  -4   4   7      463.36      485.58     25.29 o 
  -3   4   7      115.00      147.79      8.15 o 
  -2   4   7        5.48       22.10      5.64 o 
  -1   4   7      875.03      936.48     22.88 o 
   0   4   7       24.16       41.38      6.26 o 
   1   4   7     1536.80     1570.24     24.78 o 
   2   4   7     1463.92     1412.00     22.57 o 
   3   4   7      184.69      182.87      7.87 o 
   4   4   7     1323.55     1343.71     25.58 o 
   5   4   7        4.68        0.82      5.01 o 
   6   4   7        4.06        0.67      4.98 o 
   7   4   7      412.55      354.96     20.99 o 
   8   4   7       15.08       13.05      9.32 o 
   9   4   7        6.63       62.70     38.11 o 
  -8   5   7        3.82       11.15     10.97 o 
  -7   5   7       14.09        5.23      8.74 o 
  -6   5   7       23.09       21.18      7.47 o 
  -5   5   7      230.17      219.27     16.53 o 
  -4   5   7       41.47       71.39      8.21 o 
  -3   5   7      434.82      453.96     13.67 o 
  -2   5   7      148.21      149.95      7.47 o 
  -1   5   7        8.69       26.19      5.04 o 
   0   5   7       96.14      102.09      8.53 o 
   1   5   7      760.22      813.70     16.56 o 
   2   5   7      189.67      179.21      9.05 o 
   3   5   7      990.86     1035.60     32.02 o 
   4   5   7       38.73       56.86      6.34 o 
   5   5   7        0.33       22.73      6.06 o 
   6   5   7        3.41        5.68      6.41 o 
   7   5   7       51.24       45.18      9.69 o 
   8   5   7       10.39        9.79      9.25 o 
  -8   6   7        3.49       13.49     15.22 o 
  -7   6   7       10.36        2.91      9.19 o 
  -6   6   7      107.22      140.34     21.16 o 
  -5   6   7       54.89       45.28      8.04 o 
  -4   6   7      548.14      559.32     26.05 o 
  -3   6   7      291.70      296.11     15.42 o 
  -2   6   7        6.24       13.95      3.78 o 
  -1   6   7       56.23       61.88      4.46 o 
   0   6   7      181.00      165.90      6.66 o 
   1   6   7      500.04      515.38     17.00 o 
   2   6   7       56.56       61.75      5.14 o 
   3   6   7       89.22      102.04      6.12 o 
   4   6   7      177.98      166.07     11.66 o 
   5   6   7       17.82       35.53      6.62 o 
   6   6   7      296.47      298.04     17.82 o 
   7   6   7       10.57       37.49     14.38 o 
   8   6   7        6.36       14.88     10.39 o 
  -8   7   7        0.71       -5.19      9.79 o 
  -7   7   7       96.53       81.87     14.50 o 
  -6   7   7       38.12       41.08      9.51 o 
  -5   7   7        0.24       16.27     10.79 o 
  -4   7   7      241.67      248.61     11.79 o 
  -3   7   7      238.88      260.27     15.38 o 
  -2   7   7      447.93      437.70     17.89 o 
  -1   7   7      115.26      126.15     16.95 o 
   0   7   7      632.73      722.48     22.87 o 
   1   7   7      570.08      547.24     30.10 o 
   2   7   7      653.34      577.99     23.02 o 
   3   7   7      605.56      580.13     16.95 o 
   4   7   7       70.17       65.51      7.36 o 
   5   7   7       11.32       11.27      5.46 o 
   6   7   7       40.42       35.35      8.65 o 
   7   7   7      134.92      136.55     17.78 o 
   8   7   7       95.34       64.64     14.33 o 
  -7   8   7       22.18       28.97     14.89 o 
  -6   8   7      261.15      241.84     18.26 o 
  -5   8   7        3.33       -2.24      5.33 o 
  -4   8   7        1.00        3.15      3.78 o 
  -3   8   7      320.23      314.30     16.75 o 
  -2   8   7      447.60      414.90     18.78 o 
  -1   8   7      177.22      183.74     12.56 o 
   0   8   7        6.89       17.22      7.61 o 
   1   8   7      233.31      225.44     13.54 o 
   2   8   7       39.04       56.09     12.74 o 
   3   8   7      230.35      228.46     10.43 o 
   4   8   7        2.66        4.78      4.42 o 
   5   8   7       53.25       61.57      8.55 o 
   6   8   7       68.22       77.75     11.78 o 
   7   8   7       49.31       18.62      8.35 o 
  -7   9   7       14.87       45.31     27.87 o 
  -6   9   7      111.00      121.73     17.78 o 
  -5   9   7      202.57      199.58     20.60 o 
  -4   9   7      209.77      199.86     17.59 o 
  -3   9   7       67.93       77.23     10.17 o 
  -2   9   7      175.68      159.58     17.95 o 
  -1   9   7       68.35       62.33      9.70 o 
   0   9   7        2.08       12.33      6.36 o 
   1   9   7      975.42      920.41     33.36 o 
   2   9   7       34.01       33.22      7.86 o 
   3   9   7      133.42      144.29     16.85 o 
   4   9   7        3.30        2.48      5.69 o 
   5   9   7       66.04       83.99     14.74 o 
   6   9   7       17.73       47.22     29.24 o 
   7   9   7       12.39       25.66     15.98 o 
  -6  10   7      111.06      128.59     20.09 o 
  -5  10   7       56.66       90.11     19.64 o 
  -4  10   7      150.44      158.37     16.39 o 
  -3  10   7      105.15      102.67     13.92 o 
  -2  10   7       16.86       19.89      7.88 o 
  -1  10   7      624.90      587.69     37.72 o 
   0  10   7      206.58      182.41     17.64 o 
   1  10   7       21.10       31.43     13.69 o 
   2  10   7       95.04      103.30     11.47 o 
   3  10   7       82.68       88.98     11.41 o 
   4  10   7      206.93      206.74     17.09 o 
   5  10   7      122.93      116.46     17.70 o 
   6  10   7        1.28       18.06     15.51 o 
  -6  11   7        4.64        3.51     13.11 o 
  -5  11   7      100.09      124.62     21.61 o 
  -4  11   7      132.91      142.52     19.27 o 
  -3  11   7       78.05      102.72     13.87 o 
  -2  11   7       68.85       73.34     21.52 o 
  -1  11   7      128.54      169.33     17.52 o 
   0  11   7      474.38      501.05     27.57 o 
   1  11   7       49.42       58.51     10.91 o 
   2  11   7       30.60       32.96      9.86 o 
   3  11   7      336.85      342.67     22.09 o 
   4  11   7       31.35       71.46     30.45 o 
   5  11   7       50.90       24.75     13.91 o 
   6  11   7        1.59        5.77     13.64 o 
  -5  12   7       16.21        9.54     11.05 o 
  -4  12   7      213.63      255.09     34.30 o 
  -3  12   7      232.72      215.85     22.14 o 
  -2  12   7        1.18       11.56     10.28 o 
  -1  12   7      332.54      367.69     28.00 o 
   0  12   7        3.54       -0.27      8.11 o 
   1  12   7      223.69      254.56     22.80 o 
   2  12   7      466.74      435.34     30.24 o 
   3  12   7       79.12       66.39     14.17 o 
   4  12   7      239.86      276.41     36.92 o 
   5  12   7        4.52       36.82     28.58 o 
  -4  13   7        5.25       26.13     18.37 o 
  -3  13   7       69.75      113.37     21.24 o 
  -2  13   7       59.71      106.76     23.08 o 
  -1  13   7       83.99       72.73     15.80 o 
   0  13   7      237.91      230.85     28.94 o 
   1  13   7        1.63       14.02     11.50 o 
   2  13   7       54.29       58.89     14.72 o 
   3  13   7      342.78      332.87     38.15 o 
   4  13   7        0.30       16.20     14.81 o 
  -2  14   7       23.19       33.97     14.85 o 
  -1  14   7       86.99       76.60     17.46 o 
   0  14   7        1.30       -1.12     10.17 o 
   1  14   7      193.78      181.17     22.97 o 
   2  14   7       55.68       41.21     18.78 o 
  -9   0   8      143.76      135.17     31.71 o 
  -8   0   8      270.69      265.79     63.60 o 
  -7   0   8      721.96      733.78     57.69 o 
  -6   0   8      164.67      168.37     22.01 o 
  -5   0   8      983.46     1025.58     74.30 o 
  -4   0   8     5765.45     6316.43    470.60 o 
  -3   0   8      191.59      195.10      7.79 o 
  -2   0   8     3666.68     3858.63    113.86 o 
  -1   0   8    14794.91    14447.88    297.06 o 
   0   0   8     2397.82     2393.70     60.12 o 
   1   0   8     2787.00     2940.40    179.10 o 
   2   0   8     2164.87     2383.88     33.70 o 
   3   0   8     2618.14     2617.59     53.34 o 
   4   0   8     2648.06     2660.09     59.82 o 
   5   0   8      112.89      123.76     23.10 o 
   6   0   8       67.91       63.43      9.34 o 
   7   0   8      131.54      132.24     19.00 o 
   8   0   8      264.22      267.70     31.39 o 
   9   0   8       21.13      142.33     40.67 o 
  -9   1   8       15.66       18.50     12.97 o 
  -8   1   8      303.97      307.83     27.75 o 
  -7   1   8       60.16       90.99     15.60 o 
  -6   1   8      992.91     1018.32     45.79 o 
  -5   1   8     2326.78     2079.46     71.69 o 
  -4   1   8      939.83      936.52     23.78 o 
  -3   1   8     1268.70     1154.50     24.95 o 
  -2   1   8        4.95        8.74      2.97 o 
  -1   1   8     1312.03     1228.76     20.86 o 
   0   1   8     9318.73     8746.47    133.97 o 
   1   1   8      111.16      137.77      4.86 o 
   2   1   8       24.40       11.39      2.32 o 
   3   1   8       20.40       54.03      4.01 o 
   4   1   8     1081.55     1083.00     19.14 o 
   5   1   8      294.87      304.56      9.92 o 
   6   1   8      118.98      113.36      8.48 o 
   7   1   8       92.00      114.02     10.67 o 
   8   1   8       21.12       32.47      9.37 o 
   9   1   8      174.76       79.16     38.22 o 
  -9   2   8      100.41      105.15     20.22 o 
  -8   2   8       50.60       61.22     16.21 o 
  -7   2   8      246.65      260.80     23.20 o 
  -6   2   8      129.23      153.59     16.24 o 
  -5   2   8       25.34       40.73      9.94 o 
  -4   2   8     4758.93     4715.18    104.58 o 
  -3   2   8      259.28      281.14      7.71 o 
  -2   2   8     4673.85     4635.75     72.86 o 
  -1   2   8     3799.72     3646.31     56.01 o 
   0   2   8     1014.87      998.22     31.66 o 
   1   2   8     4513.53     4666.29     98.14 o 
   2   2   8     1438.38     1478.87     27.56 o 
   3   2   8     1915.14     1902.84     36.33 o 
   4   2   8     1475.51     1614.31     39.54 o 
   5   2   8      264.59      260.49      9.99 o 
   6   2   8      318.44      304.47     14.74 o 
   7   2   8       89.31      115.90     11.57 o 
   8   2   8      136.48      135.16     15.75 o 
   9   2   8       36.40       52.85     16.70 o 
  -9   3   8        1.00       -1.97     10.27 o 
  -8   3   8      150.78      169.86     22.31 o 
  -7   3   8      529.67      481.21     31.96 o 
  -6   3   8      682.73      701.03     45.86 o 
  -5   3   8       32.80       45.18      6.79 o 
  -4   3   8      408.85      367.46     16.16 o 
  -3   3   8     2677.88     2435.60     46.10 o 
  -2   3   8     1096.45     1169.88     23.63 o 
  -1   3   8       28.90       69.14      5.83 o 
   0   3   8     1481.78     1345.03     23.00 o 
   1   3   8       61.92       70.60      3.94 o 
   2   3   8     5593.89     5526.94    117.91 o 
   3   3   8     2513.00     2440.97     59.39 o 
   4   3   8       65.25       91.59      9.11 o 
   5   3   8      458.49      464.20     17.17 o 
   6   3   8       17.78       15.89      6.58 o 
   7   3   8      422.30      401.77     20.48 o 
   8   3   8      178.79      156.54     21.62 o 
   9   3   8        1.41       21.89     17.87 o 
  -9   4   8       33.60       32.01     14.86 o 
  -8   4   8       80.51       83.95     17.32 o 
  -7   4   8       69.13       88.16     15.47 o 
  -6   4   8      253.71      263.96     21.02 o 
  -5   4   8       75.02       77.09      8.57 o 
  -4   4   8      382.77      334.58     19.74 o 
  -3   4   8     2354.98     2389.83     46.09 o 
  -2   4   8     2923.99     3067.16     58.60 o 
  -1   4   8     1019.35     1019.98     22.12 o 
   0   4   8      372.62      401.69     10.09 o 
   1   4   8     4563.16     4465.05     66.47 o 
   2   4   8      851.34      881.10     14.74 o 
   3   4   8      880.26      831.90     18.22 o 
   4   4   8     2072.27     2011.11     45.75 o 
   5   4   8      304.72      333.30     15.84 o 
   6   4   8     1624.11     1569.41     48.22 o 
   7   4   8      261.07      253.63     17.49 o 
   8   4   8       23.74       13.10     11.11 o 
  -8   5   8       19.21       24.39     12.15 o 
  -7   5   8      343.30      319.94     28.33 o 
  -6   5   8       56.09       89.84     16.88 o 
  -5   5   8       32.97       51.47     14.62 o 
  -4   5   8        5.60        4.56      5.18 o 
  -3   5   8      319.06      291.65     10.49 o 
  -2   5   8      923.13      903.95     21.83 o 
  -1   5   8      938.44     1008.19     22.69 o 
   0   5   8       82.56       89.09      5.48 o 
   1   5   8      265.12      278.33      8.72 o 
   2   5   8     6090.09     6034.37    138.18 o 
   3   5   8      187.37      157.41      6.84 o 
   4   5   8       29.34       46.41      7.42 o 
   5   5   8      802.58      785.89     27.09 o 
   6   5   8      195.10      171.43     13.44 o 
   7   5   8      360.00      345.04     21.88 o 
   8   5   8      160.16      148.66     21.41 o 
  -8   6   8        4.10       -2.13      8.85 o 
  -7   6   8       11.81        1.33     15.63 o 
  -6   6   8      245.90      266.43     20.93 o 
  -5   6   8        0.34       -4.51      5.56 o 
  -4   6   8      121.66      111.90      7.69 o 
  -3   6   8      226.03      246.75     15.56 o 
  -2   6   8     2573.65     2642.46     54.60 o 
  -1   6   8       77.62       70.24      6.07 o 
   0   6   8       32.63       37.51      5.02 o 
   1   6   8     2022.71     2005.33     37.91 o 
   2   6   8      292.72      290.94      9.79 o 
   3   6   8     1747.33     1643.56     32.69 o 
   4   6   8     1341.92     1297.07     34.39 o 
   5   6   8        0.36       25.12     10.15 o 
   6   6   8      963.77      972.99     43.42 o 
   7   6   8       14.97       25.33      9.59 o 
   8   6   8        3.62       -3.66     10.57 o 
  -8   7   8        6.61      -14.59     15.07 o 
  -7   7   8        1.48        3.44      8.34 o 
  -6   7   8      111.52       82.33     11.18 o 
  -5   7   8      311.81      296.31     18.16 o 
  -4   7   8        3.77        2.52      6.79 o 
  -3   7   8      101.24      103.77      8.68 o 
  -2   7   8        0.28        2.50      4.52 o 
  -1   7   8     1134.41     1176.88     34.78 o 
   0   7   8     1523.83     1588.92     41.79 o 
   1   7   8        0.32       10.10      4.95 o 
   2   7   8      380.18      400.06     20.51 o 
   3   7   8      110.37       92.30      7.33 o 
   4   7   8      365.44      354.23     14.46 o 
   5   7   8      837.26      824.89     32.81 o 
   6   7   8       53.54       42.58      9.20 o 
   7   7   8       64.50       82.31     13.45 o 
   8   7   8       32.75       52.46     31.69 o 
  -7   8   8       18.23       33.51     17.48 o 
  -6   8   8       12.97       27.28     12.57 o 
  -5   8   8      156.11      160.99     13.81 o 
  -4   8   8      405.82      421.28     19.87 o 
  -3   8   8        2.04        5.45      6.15 o 
  -2   8   8     1188.91     1101.42     38.75 o 
  -1   8   8      144.51      172.97     12.42 o 
   0   8   8      246.09      253.24     14.25 o 
   1   8   8      484.14      496.03     20.54 o 
   2   8   8       18.45       31.38      7.17 o 
   3   8   8      385.45      368.42     18.85 o 
   4   8   8      673.89      644.32     21.33 o 
   5   8   8        8.50        9.73      6.15 o 
   6   8   8       51.78       92.25     11.82 o 
   7   8   8       22.02       10.61      8.52 o 
  -7   9   8       13.94       16.95     17.76 o 
  -6   9   8       99.58      130.14     20.29 o 
  -5   9   8      227.20      237.61     23.38 o 
  -4   9   8      286.41      270.77     18.80 o 
  -3   9   8      372.39      391.62     22.98 o 
  -2   9   8       15.93       14.84      7.19 o 
  -1   9   8        1.31       28.03     10.31 o 
   0   9   8     1370.21     1404.00     46.51 o 
   1   9   8      251.78      209.98     22.56 o 
   2   9   8       94.94      100.66     10.33 o 
   3   9   8       86.24       97.32     13.47 o 
   4   9   8      303.92      343.66     30.74 o 
   5   9   8       11.59       15.40     10.69 o 
   6   9   8        0.76      -10.34     10.34 o 
   7   9   8       46.99       21.77     13.42 o 
  -6  10   8        1.03        6.86     10.08 o 
  -5  10   8       63.48       91.05     17.40 o 
  -4  10   8      631.43      612.28     38.90 o 
  -3  10   8       22.10       31.73      9.19 o 
  -2  10   8      137.35      147.90     14.32 o 
  -1  10   8      182.57      230.93     27.61 o 
   0  10   8      419.74      423.89     23.58 o 
   1  10   8      130.85      129.86     12.38 o 
   2  10   8       62.69       79.08     10.29 o 
   3  10   8       44.24       41.22      9.85 o 
   4  10   8       59.25       73.52     14.13 o 
   5  10   8      109.34      108.53     16.44 o 
   6  10   8        8.09       23.87     12.73 o 
  -6  11   8       56.63       19.43     18.39 o 
  -5  11   8       31.28       30.40     13.79 o 
  -4  11   8      191.39      187.91     22.50 o 
  -3  11   8      459.82      449.41     27.71 o 
  -2  11   8      481.67      491.84     27.76 o 
  -1  11   8       10.59       25.66     10.08 o 
   0  11   8      421.48      406.53     26.95 o 
   1  11   8      131.27      109.72     23.56 o 
   2  11   8      181.85      210.48     17.09 o 
   3  11   8      241.39      202.21     16.55 o 
   4  11   8        1.82        3.67     12.74 o 
   5  11   8        0.46       -1.66     10.95 o 
  -5  12   8        1.07       12.57     15.13 o 
  -4  12   8      210.70      184.14     27.42 o 
  -3  12   8       12.92       28.19     13.34 o 
  -2  12   8       65.15       95.12     16.83 o 
  -1  12   8      209.43      220.18     24.92 o 
   0  12   8       61.67       90.57     16.66 o 
   1  12   8        9.97        0.81      8.55 o 
   2  12   8      303.24      303.07     51.16 o 
   3  12   8       19.70       23.48     15.34 o 
   4  12   8       36.44       97.46     49.82 o 
  -3  13   8       63.44       47.98     26.19 o 
  -2  13   8       85.09       92.59     18.37 o 
  -1  13   8       34.46       35.54     12.58 o 
   0  13   8      144.47      121.81     18.64 o 
   1  13   8       82.56       84.92     17.54 o 
   2  13   8      236.42      223.12     32.05 o 
   3  13   8        3.15        7.09     21.34 o 
  -1  14   8       26.99        2.09     12.25 o 
   0  14   8        1.54        1.86      9.80 o 
   1  14   8       10.38       -7.41     14.97 o 
  -9   1   9       47.43       38.03     15.48 o 
  -8   1   9        0.03        7.64     10.28 o 
  -7   1   9       33.69       41.86     13.27 o 
  -6   1   9      133.04      137.33     16.59 o 
  -5   1   9      686.61      662.74     34.38 o 
  -4   1   9       11.61        6.16      4.06 o 
  -3   1   9     2587.09     2738.77     50.06 o 
  -2   1   9      384.08      422.15     13.12 o 
  -1   1   9      258.13      304.82      8.66 o 
   0   1   9      319.44      343.30      8.34 o 
   1   1   9      423.96      371.02     13.58 o 
   2   1   9     3158.18     3211.90     52.00 o 
   3   1   9        1.00        2.49      2.57 o 
   4   1   9     1008.40      971.55     24.56 o 
   5   1   9       55.59       52.07      6.60 o 
   6   1   9      274.66      257.84     14.10 o 
   7   1   9        9.29       11.35      8.08 o 
   8   1   9       28.51       17.72     10.63 o 
   9   1   9        1.38       36.52     20.30 o 
  -9   2   9       37.55       50.04     25.77 o 
  -8   2   9      131.16      125.60     19.98 o 
  -7   2   9        6.72        4.32      9.02 o 
  -6   2   9      143.63      127.63     16.44 o 
  -5   2   9      536.86      568.23     29.76 o 
  -4   2   9      155.97      151.83     11.66 o 
  -3   2   9     2090.88     1970.92     43.91 o 
  -2   2   9     4333.37     4468.26     76.08 o 
  -1   2   9      236.58      244.96      7.98 o 
   0   2   9       38.09       45.73      4.73 o 
   1   2   9      756.17      701.30     10.53 o 
   2   2   9      386.18      401.55     12.81 o 
   3   2   9        0.30        2.57      3.95 o 
   4   2   9        2.61        1.86      3.87 o 
   5   2   9        4.83        2.13      6.98 o 
   6   2   9       38.87       71.69     13.48 o 
   7   2   9        1.07        2.10      6.41 o 
   8   2   9       88.23       80.81     13.85 o 
  -9   3   9       47.74       42.01     23.41 o 
  -8   3   9       16.74       26.18     12.62 o 
  -7   3   9       82.47       83.55     16.08 o 
  -6   3   9      642.58      591.12     32.78 o 
  -5   3   9      718.12      704.68     26.89 o 
  -4   3   9      130.05      144.01     10.99 o 
  -3   3   9     1599.26     1586.83     38.95 o 
  -2   3   9     1047.09     1032.17     23.02 o 
  -1   3   9      108.97      139.91      7.86 o 
   0   3   9       50.51       55.06      4.16 o 
   1   3   9      191.46      173.70      7.68 o 
   2   3   9     2823.49     2931.73     69.79 o 
   3   3   9        1.84       -2.46      4.45 o 
   4   3   9     1627.34     1536.80     36.97 o 
   5   3   9      143.47      172.79     13.89 o 
   6   3   9      362.31      328.96     18.65 o 
   7   3   9       28.95       17.64      7.56 o 
   8   3   9        1.29        2.67      7.49 o 
  -8   4   9       38.68       27.18     12.95 o 
  -7   4   9       15.14       36.49     13.16 o 
  -6   4   9       74.57      105.61     15.14 o 
  -5   4   9       17.91       11.61      5.96 o 
  -4   4   9        0.70       -4.57      6.48 o 
  -3   4   9       70.51       76.52      6.07 o 
  -2   4   9      520.04      518.77     15.22 o 
  -1   4   9        0.81       -2.87      3.13 o 
   0   4   9       82.86       77.10      5.00 o 
   1   4   9       34.89       43.40      6.83 o 
   2   4   9        3.85       26.20     10.32 o 
   3   4   9       17.53       32.76      9.49 o 
   4   4   9      157.54      139.85      8.64 o 
   5   4   9      131.03      147.70     18.80 o 
   6   4   9       18.59       18.67      7.31 o 
   7   4   9        6.73       16.52      7.73 o 
   8   4   9       95.40       78.46     18.64 o 
  -8   5   9       15.06       37.15     20.32 o 
  -7   5   9       34.44       36.61     12.51 o 
  -6   5   9        5.69        4.96      7.90 o 
  -5   5   9       15.38       12.46      6.91 o 
  -4   5   9        6.53       21.85     12.05 o 
  -3   5   9      362.19      376.18     17.55 o 
  -2   5   9      258.68      265.93     10.69 o 
  -1   5   9      208.43      191.46      9.10 o 
   0   5   9      181.76      206.53      8.34 o 
   1   5   9     1347.62     1365.04     25.75 o 
   2   5   9      561.93      531.87     12.00 o 
   3   5   9       36.56       55.29      6.96 o 
   4   5   9      196.82      176.20     10.80 o 
   5   5   9      247.40      261.73     14.72 o 
   6   5   9      128.69      107.47     15.26 o 
   7   5   9       73.26       79.48     18.85 o 
   8   5   9        0.62       12.43     14.54 o 
  -8   6   9       94.31       99.40     17.88 o 
  -7   6   9       98.63       98.70     16.21 o 
  -6   6   9       52.30       64.30      9.98 o 
  -5   6   9       86.13       85.83     10.76 o 
  -4   6   9        1.05        1.66      5.20 o 
  -3   6   9      951.82      989.66     27.88 o 
  -2   6   9     1654.35     1657.13     39.68 o 
  -1   6   9       20.04       38.18      7.45 o 
   0   6   9       69.93       79.06      5.80 o 
   1   6   9      318.34      316.51     10.76 o 
   2   6   9       57.01       53.93      4.84 o 
   3   6   9      576.95      552.03     18.39 o 
   4   6   9        0.76        2.49      5.88 o 
   5   6   9      168.49      198.27     13.60 o 
   6   6   9      226.50      226.23     16.78 o 
   7   6   9        0.06        0.27      8.58 o 
   8   6   9        4.33        4.56     10.77 o 
  -8   7   9        2.21       -3.83     12.21 o 
  -7   7   9       88.06       83.26     15.37 o 
  -6   7   9      427.77      410.96     24.68 o 
  -5   7   9       29.27       34.50      9.38 o 
  -4   7   9      109.38      109.97      9.98 o 
  -3   7   9     1625.02     1549.23     38.79 o 
  -2   7   9      779.59      747.46     20.89 o 
  -1   7   9      621.68      613.66     22.92 o 
   0   7   9       25.94       35.59      6.12 o 
   1   7   9      317.74      291.73     11.00 o 
   2   7   9     1653.26     1546.14     34.44 o 
   3   7   9      140.74      120.87      8.02 o 
   4   7   9       74.98       82.05      8.97 o 
   5   7   9       29.09       37.34      8.28 o 
   6   7   9      163.64      167.09     14.12 o 
   7   7   9        0.27        3.39      8.35 o 
  -7   8   9       56.71       43.14     18.34 o 
  -6   8   9       25.76       17.39     11.24 o 
  -5   8   9      544.10      536.88     35.15 o 
  -4   8   9       67.22      104.20     14.01 o 
  -3   8   9      320.88      307.76     27.61 o 
  -2   8   9     1178.14     1242.68     43.60 o 
  -1   8   9       91.69      127.55     12.07 o 
   0   8   9      408.69      369.82     18.08 o 
   1   8   9     1088.02     1065.00     46.24 o 
   2   8   9       21.46       34.03      7.19 o 
   3   8   9      383.00      381.48     18.59 o 
   4   8   9       19.49       28.88      8.71 o 
   5   8   9       50.18       27.14      8.52 o 
   6   8   9      239.93      253.73     20.91 o 
   7   8   9       15.71       13.08     10.48 o 
  -7   9   9        9.26       11.48     14.56 o 
  -6   9   9      349.94      277.80     27.71 o 
  -5   9   9        4.86       16.10     11.12 o 
  -4   9   9       39.56       45.48     13.06 o 
  -3   9   9      330.40      356.69     20.67 o 
  -2   9   9      302.17      248.32     18.25 o 
  -1   9   9     1359.85     1363.57     48.18 o 
   0   9   9      968.98      972.59     36.73 o 
   1   9   9       48.91       73.51     10.11 o 
   2   9   9      158.29      149.80     11.60 o 
   3   9   9       93.87       72.96      9.99 o 
   4   9   9       73.26       99.90     16.09 o 
   5   9   9      354.87      379.03     28.23 o 
   6   9   9        0.85       28.95     14.55 o 
  -6  10   9        0.01       -0.62     12.97 o 
  -5  10   9      263.65      272.47     28.53 o 
  -4  10   9      169.85      145.71     21.29 o 
  -3  10   9       14.07       12.08      8.56 o 
  -2  10   9      306.34      310.71     20.36 o 
  -1  10   9        0.20        2.86      7.15 o 
   0  10   9       73.97       76.60     11.15 o 
   1  10   9      452.20      428.29     22.50 o 
   2  10   9       33.22       43.88     11.07 o 
   3  10   9      254.06      246.79     23.24 o 
   4  10   9      329.09      314.80     25.99 o 
   5  10   9       43.24       64.26     17.40 o 
   6  10   9       14.05       14.92     11.76 o 
  -5  11   9       20.06        2.14     10.48 o 
  -4  11   9       19.96       35.20     20.39 o 
  -3  11   9       33.00       50.97     18.82 o 
  -2  11   9      147.08      145.88     17.12 o 
  -1  11   9       96.19      119.44     14.89 o 
   0  11   9      153.16      157.97     16.77 o 
   1  11   9       63.23       61.39     12.09 o 
   2  11   9        6.11       35.60     18.12 o 
   3  11   9       23.06       46.83     13.85 o 
   4  11   9       99.50      106.35     17.52 o 
   5  11   9        4.89       12.72     13.30 o 
  -4  12   9       46.63       48.34     21.73 o 
  -3  12   9        0.04       -6.36      9.26 o 
  -2  12   9        3.67       -1.71      8.41 o 
  -1  12   9       65.00       92.56     16.94 o 
   0  12   9       84.63       81.09     15.73 o 
   1  12   9       36.37       38.52     16.33 o 
   2  12   9        2.31       -5.59     12.24 o 
   3  12   9       87.45      114.35     22.60 o 
   4  12   9       88.75      113.60     38.72 o 
  -3  13   9        0.30       -4.30     12.89 o 
  -2  13   9      111.85       90.78     18.24 o 
  -1  13   9        0.31       -2.06      9.48 o 
   0  13   9       18.87       36.86     12.45 o 
   1  13   9       40.77       83.31     18.94 o 
   2  13   9       11.11       16.06     15.34 o 
   3  13   9       23.48       40.98     17.68 o 
   0  14   9       29.76       63.09     21.96 o 
  -9   0  10        9.16       -8.22     16.92 o 
  -8   0  10      220.99      218.14     35.96 o 
  -7   0  10        0.84       -7.57     14.11 o 
  -6   0  10      728.02      758.32     57.29 o 
  -5   0  10     4715.98     4535.88    213.31 o 
  -4   0  10      153.61      146.31     21.72 o 
  -3   0  10    10439.99    10368.71    243.87 o 
  -2   0  10      611.17      610.75     22.05 o 
  -1   0  10     9452.16     9169.22    210.86 o 
   0   0  10    26486.99    24593.92    541.93 o 
   1   0  10      596.65      645.58     15.30 o 
   2   0  10     1337.81     1283.37     38.80 o 
   3   0  10     9202.44     9112.71    313.70 o 
   4   0  10      836.22      897.78     45.91 o 
   5   0  10     1267.03     1285.03     63.05 o 
   6   0  10      576.76      662.12     42.88 o 
   7   0  10      109.07      137.56     22.39 o 
   8   0  10      472.16      481.12     74.97 o 
  -9   1  10      119.60      123.97     27.18 o 
  -8   1  10        1.29       20.19     18.53 o 
  -7   1  10      910.82      855.38     48.38 o 
  -6   1  10      201.31      224.97     21.71 o 
  -5   1  10      937.31      960.73     45.95 o 
  -4   1  10     2993.92     2944.06     78.45 o 
  -3   1  10        1.93        1.10      3.89 o 
  -2   1  10     1785.75     1672.31     37.30 o 
  -1   1  10    15520.06    14171.42    586.62 o 
   0   1  10        0.15       10.80      6.62 o 
   1   1  10     4907.30     4670.59    100.22 o 
   2   1  10      720.27      628.63     14.05 o 
   3   1  10     1098.19     1101.51     22.43 o 
   4   1  10     6452.74     6276.36    123.91 o 
   5   1  10       34.91       31.82      7.99 o 
   6   1  10       37.41       72.37     11.03 o 
   7   1  10      385.57      410.30     27.60 o 
   8   1  10      197.85      206.90     20.22 o 
  -9   2  10        0.15      -11.66     13.35 o 
  -8   2  10      214.52      217.24     25.25 o 
  -7   2  10       65.09      106.14     17.01 o 
  -6   2  10      115.20      150.84     19.97 o 
  -5   2  10     1765.81     1734.37     66.23 o 
  -4   2  10        7.19        9.96      5.80 o 
  -3   2  10     3565.53     3753.51     87.39 o 
  -2   2  10     3363.25     3321.52     60.34 o 
  -1   2  10     1669.23     1791.03     38.35 o 
   0   2  10     6077.06     5821.08    104.07 o 
   1   2  10      272.45      262.09      9.32 o 
   2   2  10     1599.06     1633.03     34.48 o 
   3   2  10     4885.56     4875.86     93.82 o 
   4   2  10      114.82      161.62      9.41 o 
   5   2  10      957.62      964.88     28.82 o 
   6   2  10       89.03      106.75     12.77 o 
   7   2  10       96.60       80.77     13.95 o 
   8   2  10      192.19      182.43     18.82 o 
  -8   3  10       13.12        5.56     10.46 o 
  -7   3  10       32.83       30.87     12.59 o 
  -6   3  10      105.60      117.96     22.91 o 
  -5   3  10       92.27      108.62     10.58 o 
  -4   3  10      220.89      255.79     15.02 o 
  -3   3  10      560.76      524.40     27.24 o 
  -2   3  10      110.46       97.65      6.45 o 
  -1   3  10      167.64      175.04      9.73 o 
   0   3  10      122.55      130.26      5.75 o 
   1   3  10     4088.53     3996.32     70.02 o 
   2   3  10     1167.79     1139.51     34.18 o 
   3   3  10       94.38       91.13      6.99 o 
   4   3  10        4.78       16.63      8.44 o 
   5   3  10      133.25      130.65     16.16 o 
   6   3  10     1106.19     1067.80     36.13 o 
   7   3  10      145.45      146.16     16.28 o 
   8   3  10        4.72       18.56     11.53 o 
  -8   4  10       28.00       31.32     13.85 o 
  -7   4  10      232.74      227.79     23.80 o 
  -6   4  10      259.12      200.09     19.75 o 
  -5   4  10      123.81      124.08     12.29 o 
  -4   4  10      162.00      192.79     15.76 o 
  -3   4  10     1048.28     1031.70     25.84 o 
  -2   4  10     1303.35     1199.63     28.52 o 
  -1   4  10      453.46      474.21     13.17 o 
   0   4  10      824.99      849.58     19.33 o 
   1   4  10      456.29      430.94     11.35 o 
   2   4  10     1754.46     1781.33     42.23 o 
   3   4  10       95.79      115.68      9.78 o 
   4   4  10        0.24        2.75      4.46 o 
   5   4  10      317.83      349.85     20.32 o 
   6   4  10       30.73       21.12      7.62 o 
   7   4  10       52.93       30.53     10.80 o 
   8   4  10       38.30       34.03     14.54 o 
  -8   5  10       56.91       60.01     15.68 o 
  -7   5  10       20.26       36.32     13.06 o 
  -6   5  10      124.84      109.86     16.24 o 
  -5   5  10       46.42       69.33     10.19 o 
  -4   5  10      439.56      413.35     21.03 o 
  -3   5  10      385.01      365.20     12.93 o 
  -2   5  10      128.23      129.79      8.83 o 
  -1   5  10      164.92      180.68     10.61 o 
   0   5  10      113.83      101.51      9.28 o 
   1   5  10      695.99      699.28     16.15 o 
   2   5  10       21.67       24.28      5.35 o 
   3   5  10       11.99       12.30      5.03 o 
   4   5  10      211.12      226.21     12.66 o 
   5   5  10       19.70       12.09      6.38 o 
   6   5  10      740.80      722.83     34.81 o 
   7   5  10        0.54       16.33     13.02 o 
   8   5  10        2.14        9.18     11.57 o 
  -8   6  10       14.34       13.82     11.69 o 
  -7   6  10      161.48      164.17     23.51 o 
  -6   6  10        0.99        8.43      8.89 o 
  -5   6  10       39.75       57.08      9.89 o 
  -4   6  10      503.81      486.81     23.56 o 
  -3   6  10      149.20      139.50     12.71 o 
  -2   6  10       47.41       51.29      6.61 o 
  -1   6  10      103.70      111.59      7.78 o 
   0   6  10        8.55        8.45      3.91 o 
   1   6  10      117.53      113.04     12.54 o 
   2   6  10      169.04      177.02      7.36 o 
   3   6  10       34.73       47.87      7.32 o 
   4   6  10       55.34       65.21      7.88 o 
   5   6  10      762.28      689.24     27.69 o 
   6   6  10        0.33       -5.04      6.79 o 
   7   6  10        3.02       -0.26      7.16 o 
  -7   7  10       61.55       54.19     14.14 o 
  -6   7  10      185.05      169.37     20.33 o 
  -5   7  10        1.26        6.75      6.64 o 
  -4   7  10       14.37       20.32      6.72 o 
  -3   7  10       13.14       16.49      5.77 o 
  -2   7  10       32.44       58.68     10.34 o 
  -1   7  10      597.65      629.77     23.30 o 
   0   7  10      150.52      155.45     11.06 o 
   1   7  10       30.36       31.55      7.46 o 
   2   7  10       63.08       64.39      6.50 o 
   3   7  10      542.59      522.85     20.41 o 
   4   7  10      210.99      214.73     13.56 o 
   5   7  10       15.92        1.80      6.57 o 
   6   7  10       26.77       33.76     11.05 o 
   7   7  10        1.88        5.09      8.43 o 
  -7   8  10        1.35       -5.73     13.29 o 
  -6   8  10      113.07       74.19     20.69 o 
  -5   8  10      437.86      430.44     32.30 o 
  -4   8  10       47.81       30.03     10.96 o 
  -3   8  10      225.93      216.97     21.81 o 
  -2   8  10       39.56       63.68      9.78 o 
  -1   8  10      948.97     1001.02     35.68 o 
   0   8  10     1080.60     1056.63     35.07 o 
   1   8  10      277.41      272.47     27.13 o 
   2   8  10      438.97      457.52     19.81 o 
   3   8  10      361.17      331.18     23.15 o 
   4   8  10       95.23      113.49     21.58 o 
   5   8  10      377.15      374.64     23.29 o 
   6   8  10       11.78        3.22      8.16 o 
   7   8  10       20.54       15.29     14.24 o 
  -6   9  10       65.24       71.92     20.01 o 
  -5   9  10      265.41      253.66     25.27 o 
  -4   9  10      778.72      774.11     43.71 o 
  -3   9  10       35.35       48.50     12.61 o 
  -2   9  10      220.64      255.86     19.26 o 
  -1   9  10     2184.36     2264.03     74.79 o 
   0   9  10      352.79      366.02     24.03 o 
   1   9  10      499.06      538.66     24.53 o 
   2   9  10       47.65       62.76      9.09 o 
   3   9  10      135.22      152.86     24.31 o 
   4   9  10      745.77      780.61     42.59 o 
   5   9  10        1.11       12.18     11.17 o 
   6   9  10       21.47        6.54      9.52 o 
  -6  10  10       52.35       75.58     27.42 o 
  -5  10  10      293.43      257.60     27.58 o 
  -4  10  10       32.30       62.98     16.58 o 
  -3  10  10      722.17      729.96     35.34 o 
  -2  10  10      322.42      332.35     23.15 o 
  -1  10  10      145.28      153.56     16.14 o 
   0  10  10      928.58      923.14     39.35 o 
   1  10  10       33.39       55.48     10.44 o 
   2  10  10      271.62      227.17     17.20 o 
   3  10  10     1291.74     1264.12     60.51 o 
   4  10  10       13.71       15.41     10.93 o 
   5  10  10       85.24      113.68     18.36 o 
   6  10  10        0.16       10.42     11.68 o 
  -5  11  10       44.62       24.20     14.33 o 
  -4  11  10      436.05      425.04     34.78 o 
  -3  11  10       19.56       14.36      9.43 o 
  -2  11  10      176.11      191.88     19.69 o 
  -1  11  10      492.29      504.51     29.33 o 
   0  11  10       30.04       29.11      9.63 o 
   1  11  10     1138.90     1070.09     46.07 o 
   2  11  10      243.60      288.32     26.87 o 
   3  11  10        4.14        4.14      9.36 o 
   4  11  10      139.86      122.18     20.36 o 
   5  11  10        0.49        5.45     16.70 o 
  -4  12  10       10.69        1.91     15.63 o 
  -3  12  10      354.72      371.39     37.97 o 
  -2  12  10       86.25       65.92     14.64 o 
  -1  12  10        2.65        9.16     10.22 o 
   0  12  10      216.11      195.73     19.99 o 
   1  12  10        2.73       10.24     10.50 o 
   2  12  10       12.98       11.43     12.94 o 
   3  12  10      381.69      337.57     35.88 o 
   4  12  10       18.48       16.84     14.54 o 
  -3  13  10       19.18       38.27     17.58 o 
  -2  13  10       53.34       74.56     17.14 o 
  -1  13  10       46.04       63.35     23.80 o 
   0  13  10       18.01       72.67     33.06 o 
   1  13  10      148.15      118.94     24.86 o 
   2  13  10       12.61       27.20     16.52 o 
  -8   1  11        0.20       10.37     11.28 o 
  -7   1  11       97.34       98.76     17.98 o 
  -6   1  11        1.01       -4.93      8.96 o 
  -5   1  11      175.80      135.79     17.42 o 
  -4   1  11       17.05       26.50      8.92 o 
  -3   1  11      103.72       96.70      6.45 o 
  -2   1  11      265.69      254.91      9.46 o 
  -1   1  11        0.98       -4.24      4.51 o 
   0   1  11      135.17      151.78      8.41 o 
   1   1  11     2911.40     2922.43     41.70 o 
   2   1  11        5.21        4.19      5.94 o 
   3   1  11        1.06       15.50     12.62 o 
   4   1  11      210.67      231.29     20.27 o 
   5   1  11        1.55       -1.08      5.90 o 
   6   1  11      347.83      374.95     25.44 o 
   7   1  11        9.46        2.35     12.35 o 
   8   1  11       45.28       30.00     11.88 o 
  -8   2  11        0.19        2.17     10.49 o 
  -7   2  11        1.57       -1.37     10.04 o 
  -6   2  11        6.06       11.85      9.78 o 
  -5   2  11      140.33      138.53     20.53 o 
  -4   2  11     1543.81     1504.77     50.95 o 
  -3   2  11     1021.15      957.09     40.93 o 
  -2   2  11      522.20      507.13     14.18 o 
  -1   2  11     1380.50     1457.07     35.46 o 
   0   2  11      233.80      268.61     18.99 o 
   1   2  11     1109.55     1085.23     38.48 o 
   2   2  11     3538.97     3502.24     92.74 o 
   3   2  11      208.18      209.46     18.40 o 
   4   2  11       23.01       17.66      5.08 o 
   5   2  11      265.64      287.51     18.84 o 
   6   2  11        2.35       -8.33      8.33 o 
   7   2  11       57.66       70.18     15.97 o 
   8   2  11       32.80       48.39     14.69 o 
  -8   3  11        3.30       -2.30     18.22 o 
  -7   3  11      110.03       97.66     18.16 o 
  -6   3  11       62.20       43.45     12.87 o 
  -5   3  11       33.76       26.36     10.40 o 
  -4   3  11        5.55        9.45      6.33 o 
  -3   3  11       45.15       53.91      6.49 o 
  -2   3  11     2302.65     2380.19     48.78 o 
  -1   3  11      239.59      250.28     11.19 o 
   0   3  11       74.01       68.76      5.45 o 
   1   3  11     4805.59     5061.15     87.50 o 
   2   3  11        1.29        0.86      3.60 o 
   3   3  11       34.03       46.18      5.93 o 
   4   3  11      555.40      559.29     18.99 o 
   5   3  11       36.63       56.57      9.41 o 
   6   3  11      246.14      301.25     21.92 o 
   7   3  11        8.10       12.22      9.19 o 
   8   3  11       54.54       76.22     17.75 o 
  -8   4  11       17.87       11.09     12.26 o 
  -7   4  11        0.32        6.40      9.95 o 
  -6   4  11      108.20       92.85     15.64 o 
  -5   4  11       47.98       53.44      9.62 o 
  -4   4  11      112.71      128.27     15.84 o 
  -3   4  11        0.49       13.28     11.30 o 
  -2   4  11      235.42      228.28     12.80 o 
  -1   4  11      243.90      285.71     20.08 o 
   0   4  11      124.37      118.42      6.73 o 
   1   4  11       13.32       21.22      6.29 o 
   2   4  11      120.44      124.63     10.77 o 
   3   4  11       35.74       41.93      7.61 o 
   4   4  11       18.21       19.05      5.65 o 
   5   4  11      318.95      328.94     21.04 o 
   6   4  11       53.87       51.22      9.56 o 
   7   4  11       25.49       19.07     10.32 o 
   8   4  11        0.01       -6.94     11.57 o 
  -8   5  11        1.65       -6.99     11.77 o 
  -7   5  11       88.49      145.74     19.90 o 
  -6   5  11       23.24       32.44     11.58 o 
  -5   5  11       44.32       82.16     10.94 o 
  -4   5  11      257.73      239.81     16.53 o 
  -3   5  11       24.65       24.73      5.53 o 
  -2   5  11       28.98       36.68      6.28 o 
  -1   5  11        6.12       20.73      6.82 o 
   0   5  11      122.41      131.38     10.52 o 
   1   5  11       26.65       32.63      4.45 o 
   2   5  11      156.96      158.24     10.08 o 
   3   5  11        1.61       -0.56      5.37 o 
   4   5  11       71.92       84.28      8.42 o 
   5   5  11       10.55        6.12      7.38 o 
   6   5  11       47.37       40.15     17.61 o 
   7   5  11        1.63       -3.67      8.54 o 
   8   5  11        0.47      -13.76     13.76 o 
  -7   6  11       27.80       28.00     12.63 o 
  -6   6  11       24.85       42.46     18.57 o 
  -5   6  11        1.18        6.86      7.17 o 
  -4   6  11      392.04      368.77     23.12 o 
  -3   6  11      794.87      799.75     23.99 o 
  -2   6  11      577.37      522.36     19.76 o 
  -1   6  11      178.49      180.99     10.66 o 
   0   6  11      200.45      224.44     11.19 o 
   1   6  11      462.31      468.28     19.34 o 
   2   6  11     2344.29     2265.52     60.74 o 
   3   6  11      224.64      242.74     14.38 o 
   4   6  11       76.86       90.44     10.32 o 
   5   6  11      306.99      269.44     16.05 o 
   6   6  11       41.72       68.95     17.10 o 
   7   6  11      122.62      121.42     17.75 o 
  -7   7  11      233.01      223.60     31.44 o 
  -6   7  11        9.78        8.46     14.01 o 
  -5   7  11      159.09      158.61     14.84 o 
  -4   7  11      127.22      133.14     13.48 o 
  -3   7  11      109.42      123.04     10.70 o 
  -2   7  11     2161.74     2125.57     54.67 o 
  -1   7  11        0.75        2.90      5.37 o 
   0   7  11      353.61      362.28     23.45 o 
   1   7  11     2884.20     2851.23     62.34 o 
   2   7  11      184.56      180.80     14.92 o 
   3   7  11        5.51        8.93      5.65 o 
   4   7  11      349.53      337.06     18.38 o 
   5   7  11       22.17       38.89     10.92 o 
   6   7  11      331.36      341.75     22.11 o 
   7   7  11        1.27        6.02     11.90 o 
  -7   8  11        0.80        6.73     15.83 o 
  -6   8  11      249.29      223.08     29.35 o 
  -5   8  11       35.65       46.86     13.22 o 
  -4   8  11       37.28       67.00     14.10 o 
  -3   8  11      644.41      567.84     27.25 o 
  -2   8  11        0.30        6.21      8.79 o 
  -1   8  11     1367.52     1413.06     47.52 o 
   0   8  11     1025.87     1007.20     35.39 o 
   1   8  11       73.48       74.42     16.90 o 
   2   8  11     1638.29     1564.35     64.32 o 
   3   8  11       68.78       82.43     13.47 o 
   4   8  11      415.44      373.15     26.57 o 
   5   8  11      896.15      852.22     46.70 o 
   6   8  11        7.60       16.82     15.33 o 
  -6   9  11        3.40      -13.34     14.27 o 
  -5   9  11       80.31      102.38     18.07 o 
  -4   9  11       27.91       39.56     13.37 o 
  -3   9  11       23.27       34.30     11.71 o 
  -2   9  11      709.77      605.87     65.14 o 
  -1   9  11        2.87       -3.39      6.78 o 
   0   9  11       92.56       80.53     12.29 o 
   1   9  11      626.78      625.13     27.33 o 
   2   9  11       99.37      109.87     15.73 o 
   3   9  11      225.89      216.25     29.92 o 
   4   9  11      300.88      302.77     28.70 o 
   5   9  11        0.39       -1.97      9.59 o 
   6   9  11       44.09       40.11     15.12 o 
  -6  10  11        9.31       14.16     14.67 o 
  -5  10  11      100.89      142.23     22.48 o 
  -4  10  11        0.04       30.33     22.30 o 
  -3  10  11       18.37        5.94      8.28 o 
  -2  10  11        1.58       35.26     14.76 o 
  -1  10  11      385.08      346.71     23.68 o 
   0  10  11      417.19      385.18     23.07 o 
   1  10  11       13.05       18.76      8.37 o 
   2  10  11      183.18      172.76     20.30 o 
   3  10  11       10.45       12.46     10.62 o 
   4  10  11       70.09       99.59     18.84 o 
   5  10  11      141.94      145.98     22.14 o 
  -5  11  11       54.86       73.56     22.21 o 
  -4  11  11       13.86       24.40     13.94 o 
  -3  11  11        0.87       11.76      9.51 o 
  -2  11  11        3.97        4.87      7.67 o 
  -1  11  11       12.57        2.79      8.08 o 
   0  11  11       31.74       36.06     10.25 o 
   1  11  11       35.36       61.36     11.93 o 
   2  11  11        2.90       13.00     10.92 o 
   3  11  11       50.90       79.05     19.44 o 
   4  11  11        5.54        0.91     13.12 o 
  -4  12  11        1.18       -7.43     13.55 o 
  -3  12  11       23.74       15.33     11.85 o 
  -2  12  11       12.09       18.27     11.99 o 
  -1  12  11       13.63       -2.20      8.00 o 
   0  12  11        0.30       19.21     11.23 o 
   1  12  11       25.30       19.77     14.99 o 
   2  12  11       27.42       58.48     24.19 o 
   3  12  11       50.31       46.74     18.30 o 
  -2  13  11        1.03       20.44     13.01 o 
  -1  13  11       27.05       30.47     21.57 o 
   0  13  11       19.49        0.25     12.28 o 
   1  13  11       12.75       -2.76     11.21 o 
   2  13  11        0.15       -3.11     12.10 o 
  -8   0  12       72.65       73.37     25.03 o 
  -7   0  12       67.04       83.87     24.96 o 
  -6   0  12      598.45      546.60     49.95 o 
  -5   0  12      458.56      481.72     48.41 o 
  -4   0  12     1332.94     1410.52     81.59 o 
  -3   0  12        1.36        4.52      5.19 o 
  -2   0  12     1623.33     1794.27     58.36 o 
  -1   0  12     8778.60     8156.16    454.49 o 
   0   0  12      936.23      924.05     33.02 o 
   1   0  12     2326.26     2164.53     82.05 o 
   2   0  12     3020.32     3251.06    126.89 o 
   3   0  12      522.90      609.01     37.78 o 
   4   0  12     6444.11     6460.35    265.63 o 
   5   0  12      981.13      936.30     56.32 o 
   6   0  12       46.30       40.34     15.22 o 
   7   0  12      622.10      610.28     49.77 o 
   8   0  12        1.16      -16.07     16.07 o 
  -8   1  12       32.57       15.81     12.81 o 
  -7   1  12       17.66       36.03     13.59 o 
  -6   1  12       34.49       59.40     14.47 o 
  -5   1  12      741.69      646.73     38.26 o 
  -4   1  12      157.45      179.57     13.45 o 
  -3   1  12      679.61      649.29     17.97 o 
  -2   1  12     2362.99     2476.02     53.19 o 
  -1   1  12       48.27       48.66      6.88 o 
   0   1  12     8123.40     8429.83    147.06 o 
   1   1  12      746.80      694.05     22.57 o 
   2   1  12     1223.76     1105.66     61.08 o 
   3   1  12     3620.05     3615.00     99.86 o 
   4   1  12       16.43       11.35      8.50 o 
   5   1  12      910.89      977.71     42.86 o 
   6   1  12      751.86      738.51     36.54 o 
   7   1  12       37.35       53.45     13.27 o 
   8   1  12      209.42      198.39     21.94 o 
  -8   2  12       55.00       75.06     18.75 o 
  -7   2  12       20.33        7.36     10.74 o 
  -6   2  12      333.39      310.13     27.40 o 
  -5   2  12      122.52      150.64     18.25 o 
  -4   2  12     2657.25     2573.05     74.97 o 
  -3   2  12      275.40      256.44     12.51 o 
  -2   2  12      609.57      629.22     18.00 o 
  -1   2  12     1373.41     1316.59     33.76 o 
   0   2  12      220.17      224.33      9.92 o 
   1   2  12     1522.73     1566.28     36.69 o 
   2   2  12     3453.92     3498.25     74.24 o 
   3   2  12       29.25       39.80      6.84 o 
   4   2  12     1764.14     1783.95     59.57 o 
   5   2  12      144.50      158.39     15.35 o 
   6   2  12      105.04      146.48     16.43 o 
   7   2  12      674.71      663.72     37.01 o 
   8   2  12        0.36       13.66     10.31 o 
  -8   3  12       52.99       66.57     17.93 o 
  -7   3  12      131.10      132.47     19.69 o 
  -6   3  12       82.95       98.23     16.45 o 
  -5   3  12       12.59        9.09      8.84 o 
  -4   3  12       60.93       64.15     10.39 o 
  -3   3  12       94.50      127.44      8.98 o 
  -2   3  12      959.66      975.87     43.42 o 
  -1   3  12       22.73       32.87      6.72 o 
   0   3  12     1790.19     1735.04     34.75 o 
   1   3  12        4.57       -3.46      4.31 o 
   2   3  12      728.14      691.56     21.66 o 
   3   3  12      274.91      305.11     13.08 o 
   4   3  12        1.58       -1.89      3.39 o 
   5   3  12      312.60      354.21     22.40 o 
   6   3  12       15.30       19.12      9.97 o 
   7   3  12       85.33       63.56     14.38 o 
   8   3  12       16.79       11.39     10.49 o 
  -8   4  12       19.41       32.32     14.61 o 
  -7   4  12        9.68       -2.28     10.29 o 
  -6   4  12      300.60      311.24     26.34 o 
  -5   4  12      143.46      144.82     13.81 o 
  -4   4  12      777.37      762.24     36.97 o 
  -3   4  12     1448.14     1473.41     38.30 o 
  -2   4  12       40.71       56.19      6.66 o 
  -1   4  12        2.87        1.45      4.09 o 
   0   4  12       59.07       67.01      5.89 o 
   1   4  12      216.41      196.01     11.67 o 
   2   4  12     1108.80     1077.46     39.01 o 
   3   4  12       46.85       51.93      6.54 o 
   4   4  12       17.07       25.58      6.67 o 
   5   4  12       44.80       33.69      8.73 o 
   6   4  12      309.96      282.21     22.23 o 
   7   4  12       49.79       39.91     12.61 o 
   8   4  12       19.61       61.00     25.58 o 
  -8   5  12       87.28       88.39     19.23 o 
  -7   5  12      109.75      105.98     18.30 o 
  -6   5  12       34.83       50.56     13.67 o 
  -5   5  12       32.78       40.56     10.00 o 
  -4   5  12       21.38       27.17      8.65 o 
  -3   5  12        9.07       10.79      5.02 o 
  -2   5  12      696.23      681.43     22.18 o 
  -1   5  12       23.53       38.02      5.61 o 
   0   5  12        3.97       14.15      7.67 o 
   1   5  12      159.23      152.37      7.58 o 
   2   5  12      325.83      346.65     20.60 o 
   3   5  12      213.27      229.36     12.54 o 
   4   5  12        0.76       10.55      5.77 o 
   5   5  12      114.52      145.03     15.41 o 
   6   5  12        5.77       -2.00      8.98 o 
   7   5  12      104.72       94.05     16.10 o 
  -7   6  12       10.88       27.40     13.87 o 
  -6   6  12      405.20      417.71     30.50 o 
  -5   6  12        0.03       -0.18      6.51 o 
  -4   6  12       32.49       55.49     10.59 o 
  -3   6  12      475.76      442.21     17.96 o 
  -2   6  12      456.88      473.36     22.03 o 
  -1   6  12       92.74      116.85      8.80 o 
   0   6  12      613.20      617.98     19.81 o 
   1   6  12       18.17       20.14      4.85 o 
   2   6  12       87.49       89.47      9.40 o 
   3   6  12      424.40      401.82     18.29 o 
   4   6  12       52.68       78.05      9.59 o 
   5   6  12       39.31       46.99      8.61 o 
   6   6  12       83.26       89.94     14.81 o 
   7   6  12       14.67       36.06     18.52 o 
  -7   7  12       31.32       30.45     17.21 o 
  -6   7  12       66.96       89.72     23.92 o 
  -5   7  12      463.55      450.77     27.00 o 
  -4   7  12       89.03      115.95     13.57 o 
  -3   7  12       10.09       14.36      6.51 o 
  -2   7  12      953.71      857.85     28.82 o 
  -1   7  12       41.52       51.72     10.16 o 
   0   7  12      593.48      590.93     24.17 o 
   1   7  12      202.44      192.79     18.75 o 
   2   7  12       51.59       80.99     11.63 o 
   3   7  12       38.68       57.53     11.32 o 
   4   7  12       35.32       67.32     10.71 o 
   5   7  12      119.18      129.84     13.64 o 
   6   7  12       27.97       41.35     17.95 o 
   7   7  12       59.04       69.12     18.88 o 
  -6   8  12      187.01      144.86     25.19 o 
  -5   8  12      100.46      125.40     20.10 o 
  -4   8  12      267.50      279.93     24.87 o 
  -3   8  12      113.13      130.81     13.90 o 
  -2   8  12      371.81      318.79     20.91 o 
  -1   8  12      676.43      686.30     30.32 o 
   0   8  12      548.55      553.52     26.35 o 
   1   8  12      249.76      250.74     19.06 o 
   2   8  12      255.12      224.37     20.63 o 
   3   8  12       63.10       79.61     13.87 o 
   4   8  12      875.68      791.69     44.27 o 
   5   8  12       76.47       85.11     16.27 o 
   6   8  12       15.31       23.18     16.12 o 
  -6   9  12        7.25        1.27     11.58 o 
  -5   9  12      237.16      209.65     24.12 o 
  -4   9  12       58.86       76.21     21.03 o 
  -3   9  12      134.10      148.08     14.84 o 
  -2   9  12      324.90      301.48     40.73 o 
  -1   9  12       31.37       48.44     10.16 o 
   0   9  12     1437.09     1496.04     54.57 o 
   1   9  12       72.89       95.62     11.25 o 
   2   9  12       92.40      122.39     18.08 o 
   3   9  12      792.70      844.13     45.91 o 
   4   9  12        9.62       77.28     30.86 o 
   5   9  12       42.72       70.53     18.53 o 
   6   9  12      185.30      164.72     29.50 o 
  -5  10  12       29.43       50.25     23.84 o 
  -4  10  12      585.04      570.71     41.95 o 
  -3  10  12       77.48       75.09     12.86 o 
  -2  10  12        8.20       34.08     11.17 o 
  -1  10  12      419.87      481.48     28.18 o 
   0  10  12        3.75       20.17      8.91 o 
   1  10  12      632.33      579.35     37.71 o 
   2  10  12      803.93      831.53     46.82 o 
   3  10  12       13.09        4.11      9.00 o 
   4  10  12      369.91      372.66     52.26 o 
   5  10  12        0.93       12.35     10.80 o 
  -4  11  12        6.12       -0.86     10.30 o 
  -3  11  12       67.42       79.30     21.85 o 
  -2  11  12      159.03      142.88     27.61 o 
  -1  11  12        0.40       -8.63      8.63 o 
   0  11  12      333.94      277.49     20.77 o 
   1  11  12        0.36        6.13     10.51 o 
   2  11  12       27.42       36.74     14.59 o 
   3  11  12      269.58      293.31     33.01 o 
   4  11  12       29.36        1.38      9.98 o 
  -3  12  12        4.35        0.90     11.42 o 
  -2  12  12        0.11       18.54     11.17 o 
  -1  12  12      107.89      104.71     16.95 o 
   0  12  12       23.70       17.73     13.80 o 
   1  12  12       72.53      110.38     23.31 o 
   2  12  12      261.13      219.04     30.23 o 
   3  12  12       18.34       26.82     21.37 o 
  -1  13  12       10.60       11.90     15.34 o 
   0  13  12       14.28       19.84     15.32 o 
   1  13  12        6.11       -1.00     13.12 o 
  -8   1  13        2.18       10.31     12.23 o 
  -7   1  13       52.77       50.85     15.80 o 
  -6   1  13       35.46       38.94     21.70 o 
  -5   1  13      193.76      202.78     21.43 o 
  -4   1  13      259.77      250.82     16.24 o 
  -3   1  13      535.50      515.58     16.82 o 
  -2   1  13       16.03       21.80      4.64 o 
  -1   1  13      107.20      108.08      9.23 o 
   0   1  13       92.67      124.83     12.05 o 
   1   1  13       33.87       41.81      5.48 o 
   2   1  13      600.10      605.27     25.97 o 
   3   1  13      117.05      119.48     13.09 o 
   4   1  13      130.79      138.95     14.67 o 
   5   1  13       33.16       41.31     10.78 o 
   6   1  13        3.74        2.90      7.61 o 
   7   1  13        2.39        1.45      8.67 o 
   8   1  13       75.41       82.80     21.95 o 
  -8   2  13       67.47       74.07     18.63 o 
  -7   2  13       51.33       44.65     15.51 o 
  -6   2  13        5.38       -2.68      9.23 o 
  -5   2  13       10.37       12.68     10.17 o 
  -4   2  13      378.56      412.39     21.93 o 
  -3   2  13      415.33      439.00     14.55 o 
  -2   2  13       86.77       91.13      9.22 o 
  -1   2  13      824.98      849.66     25.55 o 
   0   2  13       37.96       34.55      5.66 o 
   1   2  13      188.05      199.34     11.90 o 
   2   2  13      208.63      199.20     12.55 o 
   3   2  13        0.15        3.62      6.38 o 
   4   2  13       72.48       73.69     11.70 o 
   5   2  13        3.34       19.84      9.15 o 
   6   2  13      364.23      344.06     25.35 o 
   7   2  13       80.14       67.33     14.29 o 
   8   2  13       52.15       67.09     20.94 o 
  -8   3  13       27.81       10.54     12.65 o 
  -7   3  13      102.68      101.13     19.05 o 
  -6   3  13       91.28      140.53     19.50 o 
  -5   3  13      230.54      213.30     21.10 o 
  -4   3  13      298.63      297.71     19.19 o 
  -3   3  13       21.87       26.02      6.01 o 
  -2   3  13       42.61       33.72      5.84 o 
  -1   3  13      195.87      161.38     10.18 o 
   0   3  13       26.43       47.72      9.90 o 
   1   3  13       46.58       61.54     10.08 o 
   2   3  13      666.79      628.54     19.76 o 
   3   3  13        1.39        6.94      4.70 o 
   4   3  13      264.07      249.29     17.80 o 
   5   3  13      245.83      255.09     19.64 o 
   6   3  13       10.33       23.25     10.98 o 
   7   3  13       13.81        5.37      9.56 o 
  -8   4  13        0.04       -1.60     10.62 o 
  -7   4  13       55.93       28.91     13.62 o 
  -6   4  13        0.33       10.61     10.48 o 
  -5   4  13       37.66       48.40     13.11 o 
  -4   4  13      434.80      450.94     28.15 o 
  -3   4  13       17.02       10.89      8.56 o 
  -2   4  13        2.85        2.81      4.78 o 
  -1   4  13      309.65      295.22     14.59 o 
   0   4  13       15.51       14.19      4.36 o 
   1   4  13      428.73      384.80     17.30 o 
   2   4  13        6.23        4.97      5.24 o 
   3   4  13       23.59       47.68     10.30 o 
   4   4  13       14.81       14.82      5.23 o 
   5   4  13       93.70       82.30     15.43 o 
   6   4  13       23.02       41.48     12.58 o 
   7   4  13        2.21        2.41      8.50 o 
  -7   5  13       11.45       13.99     12.16 o 
  -6   5  13       28.72       41.17     13.73 o 
  -5   5  13        0.20       19.84     13.88 o 
  -4   5  13       80.73       90.95     12.53 o 
  -3   5  13      508.68      500.46     20.49 o 
  -2   5  13      152.44      139.77     10.10 o 
  -1   5  13       18.56        6.87      7.09 o 
   0   5  13       91.15      115.02      8.27 o 
   1   5  13       82.99       92.23     13.61 o 
   2   5  13      168.60      187.10     12.54 o 
   3   5  13      308.49      281.03     19.30 o 
   4   5  13       67.06       57.92      8.39 o 
   5   5  13        6.89       -2.90      7.36 o 
   6   5  13        0.71        0.42      7.53 o 
   7   5  13       46.55       45.05     13.58 o 
  -7   6  13        1.73       -4.24     10.67 o 
  -6   6  13       96.36      111.52     18.29 o 
  -5   6  13       14.29       63.16     14.93 o 
  -4   6  13      128.62      127.52     13.78 o 
  -3   6  13      499.09      470.42     20.83 o 
  -2   6  13      265.00      236.13     13.59 o 
  -1   6  13       31.31       54.83      8.36 o 
   0   6  13        8.65       15.12      6.03 o 
   1   6  13      611.65      644.04     26.48 o 
   2   6  13      578.46      545.33     22.89 o 
   3   6  13      187.01      173.05     17.41 o 
   4   6  13        0.89       -6.18      6.18 o 
   5   6  13        9.12       59.86     17.25 o 
   6   6  13      265.03      216.99     21.60 o 
   7   6  13      105.71      103.14     17.65 o 
  -7   7  13       14.33       13.93     16.06 o 
  -6   7  13        0.29      -11.71     15.96 o 
  -5   7  13       11.85       13.65      9.46 o 
  -4   7  13       53.41       63.86     11.78 o 
  -3   7  13       96.82      119.80     10.03 o 
  -2   7  13        2.78        9.10      5.74 o 
  -1   7  13        0.67        6.13      6.37 o 
   0   7  13       39.64       66.81     10.32 o 
   1   7  13       54.65       80.65     11.29 o 
   2   7  13      656.61      615.77     26.81 o 
   3   7  13       71.16       67.94     13.14 o 
   4   7  13        7.82       -3.09      9.42 o 
   5   7  13      325.03      317.89     21.96 o 
   6   7  13        0.89        5.72     11.63 o 
  -6   8  13      162.15      201.67     29.85 o 
  -5   8  13       20.13        2.32     10.93 o 
  -4   8  13        0.84       -5.86     10.89 o 
  -3   8  13       58.74       70.69     10.31 o 
  -2   8  13      360.36      372.94     21.71 o 
  -1   8  13      211.35      206.79     15.84 o 
   0   8  13        0.93       -4.40      8.17 o 
   1   8  13      228.49      221.09     21.00 o 
   2   8  13        8.35       13.99     13.46 o 
   3   8  13      440.65      362.94     29.27 o 
   4   8  13      121.96      130.16     37.04 o 
   5   8  13       71.35       53.74     15.16 o 
   6   8  13      205.81      187.09     40.02 o 
  -6   9  13       38.45       29.40     16.77 o 
  -5   9  13        1.65       10.89     13.07 o 
  -4   9  13       49.52       77.59     17.28 o 
  -3   9  13       26.76       34.34     12.57 o 
  -2   9  13       86.21       87.53     12.68 o 
  -1   9  13       34.59       60.72     21.16 o 
   0   9  13       47.73       66.06     19.72 o 
   1   9  13        5.55        8.52      9.54 o 
   2   9  13       25.25       45.18     15.52 o 
   3   9  13       14.48       24.49     12.43 o 
   4   9  13        7.59       11.60     10.70 o 
   5   9  13      248.62      192.75     24.84 o 
  -5  10  13        0.41       12.97     13.89 o 
  -4  10  13       26.67       39.49     31.59 o 
  -3  10  13        0.13       -3.89      9.74 o 
  -2  10  13       61.64       65.16     12.47 o 
  -1  10  13       31.35       20.91      9.62 o 
   0  10  13        3.75        0.69      6.61 o 
   1  10  13      100.90      136.18     20.79 o 
   2  10  13       24.38       39.92     17.95 o 
   3  10  13      143.08      139.52     20.23 o 
   4  10  13      136.86      161.99     24.58 o 
   5  10  13        8.23        0.74     13.60 o 
  -4  11  13       20.98       32.73     15.71 o 
  -3  11  13        5.47        5.22     10.49 o 
  -2  11  13        0.11       -0.24      8.27 o 
  -1  11  13       41.23       22.47     10.40 o 
   0  11  13        8.79       34.81     16.07 o 
   1  11  13       41.51       48.17     15.71 o 
   2  11  13        0.70        6.59     10.91 o 
   3  11  13        0.53       -6.07     12.49 o 
   4  11  13       16.49       25.45     15.29 o 
  -2  12  13        0.49       23.20     23.86 o 
  -1  12  13       37.08       42.10     17.15 o 
   0  12  13       72.05       53.41     23.40 o 
   1  12  13       69.25       89.28     22.75 o 
   2  12  13        0.61       -6.40     28.28 o 
  -8   0  14        1.25      -19.81     19.81 o 
  -7   0  14       48.75       24.50     20.33 o 
  -6   0  14      433.08      391.82     44.19 o 
  -5   0  14      109.21      107.67     24.52 o 
  -4   0  14      414.98      425.71     40.06 o 
  -3   0  14       32.53       26.67      6.89 o 
  -2   0  14      208.37      208.64     25.40 o 
  -1   0  14     1271.47     1374.50     64.94 o 
   0   0  14      507.03      480.87     19.73 o 
   1   0  14      105.09      104.89     11.87 o 
   2   0  14       92.73       94.58     16.46 o 
   3   0  14     3155.08     3095.51    143.01 o 
   4   0  14      119.17      128.11     36.72 o 
   5   0  14      101.59      120.97     21.59 o 
   6   0  14      141.14      144.45     25.00 o 
   7   0  14        2.22        3.01     12.47 o 
  -8   1  14       57.61       64.73     19.07 o 
  -7   1  14       27.20        5.06     13.03 o 
  -6   1  14        9.07        0.52      8.87 o 
  -5   1  14      236.53      205.71     23.01 o 
  -4   1  14       83.61       86.85     11.28 o 
  -3   1  14       76.60       89.87      6.91 o 
  -2   1  14        2.38        2.80      4.61 o 
  -1   1  14     1902.27     1946.48     51.53 o 
   0   1  14       79.13       92.00     10.08 o 
   1   1  14      121.35      118.94      7.87 o 
   2   1  14       36.04       20.85      7.87 o 
   3   1  14       37.51       59.38     12.92 o 
   4   1  14     1366.23     1410.85     56.69 o 
   5   1  14      166.06      169.46     17.13 o 
   6   1  14        0.34        1.24      7.62 o 
   7   1  14      189.24      213.17     23.61 o 
  -8   2  14        5.47        2.96     11.29 o 
  -7   2  14       70.14       76.85     22.35 o 
  -6   2  14       38.61       43.20     14.57 o 
  -5   2  14      257.38      258.54     24.82 o 
  -4   2  14      164.32      175.71     19.66 o 
  -3   2  14        6.78        8.54      4.83 o 
  -2   2  14      413.30      434.65     16.24 o 
  -1   2  14      152.02      153.93     15.27 o 
   0   2  14      656.96      655.37     22.16 o 
   1   2  14      884.92      832.66     25.57 o 
   2   2  14       13.01       10.01      4.17 o 
   3   2  14     1569.16     1594.77     57.06 o 
   4   2  14       60.34      125.58     20.45 o 
   5   2  14      341.50      333.64     24.03 o 
   6   2  14      212.32      200.59     21.80 o 
   7   2  14        0.15       14.36     10.99 o 
  -7   3  14       21.82        4.17     11.07 o 
  -6   3  14      173.66      177.11     23.40 o 
  -5   3  14        2.29        2.46      9.09 o 
  -4   3  14      445.60      471.90     30.10 o 
  -3   3  14     1440.74     1434.57     39.99 o 
  -2   3  14       23.36       23.12      5.68 o 
  -1   3  14      333.98      354.53     13.72 o 
   0   3  14        7.27       17.00      9.03 o 
   1   3  14     1541.56     1582.32     44.68 o 
   2   3  14     1020.63      946.79     29.40 o 
   3   3  14       28.93       31.52      9.27 o 
   4   3  14        5.62        8.93      8.24 o 
   5   3  14       47.98       80.50     13.87 o 
   6   3  14      327.48      332.61     27.31 o 
   7   3  14       81.73       94.95     18.68 o 
  -7   4  14      132.53      122.11     20.95 o 
  -6   4  14       53.38       63.69     19.40 o 
  -5   4  14      688.45      708.17     43.04 o 
  -4   4  14       97.52      159.26     17.02 o 
  -3   4  14     1144.59     1149.62     36.45 o 
  -2   4  14     1935.32     1918.53     54.44 o 
  -1   4  14        2.19        1.47      4.77 o 
   0   4  14      391.33      387.65     14.97 o 
   1   4  14     3682.98     3177.79    187.45 o 
   2   4  14      557.05      510.90     21.16 o 
   3   4  14      520.06      486.23     20.36 o 
   4   4  14        0.66       34.64     23.18 o 
   5   4  14      268.19      299.52     23.62 o 
   6   4  14      489.64      506.14     34.81 o 
   7   4  14        0.07       -2.73      9.22 o 
  -7   5  14      264.10      255.69     28.57 o 
  -6   5  14      280.50      305.97     29.47 o 
  -5   5  14        0.36       38.00     25.68 o 
  -4   5  14      831.70      850.36     38.46 o 
  -3   5  14     1478.41     1353.02     50.93 o 
  -2   5  14      178.14      176.06     13.68 o 
  -1   5  14     1717.93     1732.67     53.68 o 
   0   5  14       65.03       79.60      7.75 o 
   1   5  14     1204.72     1134.87     38.29 o 
   2   5  14      940.04      890.74     33.81 o 
   3   5  14       20.46       18.51      7.47 o 
   4   5  14       14.22       41.59     13.75 o 
   5   5  14      147.18      174.85     23.31 o 
   6   5  14      182.64      198.73     23.94 o 
   7   5  14        9.84       23.36     12.30 o 
  -7   6  14      260.06      214.58     32.61 o 
  -6   6  14       52.52       47.68     16.06 o 
  -5   6  14      557.45      552.76     36.21 o 
  -4   6  14      170.59      168.33     16.81 o 
  -3   6  14      742.93      683.82     27.36 o 
  -2   6  14     1456.89     1435.16     44.17 o 
  -1   6  14       87.99       92.16     12.06 o 
   0   6  14      345.21      348.84     16.13 o 
   1   6  14     1668.79     1606.45     51.93 o 
   2   6  14       92.93      107.30     13.56 o 
   3   6  14      687.78      595.32     25.27 o 
   4   6  14      121.52      145.17     14.03 o 
   5   6  14      181.56      229.00     22.09 o 
   6   6  14      104.37      161.45     21.96 o 
  -6   7  14      182.49      199.35     33.18 o 
  -5   7  14       36.44       36.89     13.23 o 
  -4   7  14      129.94      146.25     18.88 o 
  -3   7  14      223.02      222.37     17.48 o 
  -2   7  14       90.87      114.27     12.94 o 
  -1   7  14     2100.66     1862.53    125.12 o 
   0   7  14      494.01      495.67     22.16 o 
   1   7  14       35.72       50.09     10.32 o 
   2   7  14      280.17      308.98     25.03 o 
   3   7  14       13.05       10.83      7.14 o 
   4   7  14      309.82      302.66     19.42 o 
   5   7  14      348.31      357.01     35.49 o 
   6   7  14        0.42        2.54     11.85 o 
  -6   8  14       25.13       69.10     25.87 o 
  -5   8  14      227.36      252.70     31.42 o 
  -4   8  14      250.91      247.88     25.59 o 
  -3   8  14       17.33       30.32      8.91 o 
  -2   8  14      199.79      203.84     16.53 o 
  -1   8  14      129.37      112.01     17.48 o 
   0   8  14      243.99      240.55     22.10 o 
   1   8  14      465.27      441.04     31.06 o 
   2   8  14       30.44       37.92     14.80 o 
   3   8  14      406.77      389.47     31.06 o 
   4   8  14      225.11      198.19     27.29 o 
   5   8  14       33.12       53.05     18.17 o 
  -5   9  14        0.41      -14.54     14.54 o 
  -4   9  14        7.45        2.63     10.35 o 
  -3   9  14       61.07      129.74     43.70 o 
  -2   9  14       65.49      107.70     14.24 o 
  -1   9  14      316.17      260.44     20.02 o 
   0   9  14       19.32       20.57     11.43 o 
   1   9  14        1.06       -6.83      9.38 o 
   2   9  14       57.93       88.82     19.24 o 
   3   9  14       69.21       96.92     24.42 o 
   4   9  14      231.09      225.65     24.03 o 
   5   9  14       83.91       61.58     22.07 o 
  -4  10  14       41.50       52.84     16.95 o 
  -3  10  14        3.82        0.19      9.44 o 
  -2  10  14        1.00       -0.21      7.77 o 
  -1  10  14       16.39       15.46      9.85 o 
   0  10  14      144.11      144.39     21.54 o 
   1  10  14       31.37       32.96     13.28 o 
   2  10  14        0.04      -11.15     11.15 o 
   3  10  14      195.32      207.49     34.78 o 
   4  10  14        0.46        5.23     10.71 o 
  -3  11  14       35.19       20.71     13.49 o 
  -2  11  14       33.81       24.10     11.13 o 
  -1  11  14        8.92       14.75     13.67 o 
   0  11  14        3.49       18.85     12.32 o 
   1  11  14       75.74      101.99     20.59 o 
   2  11  14       14.96       13.03     11.79 o 
   3  11  14       28.02       28.58     13.91 o 
  -1  12  14        0.08       18.86     15.23 o 
   0  12  14       24.37       18.98     17.92 o 
   1  12  14        0.17        6.34     13.51 o 
  -7   1  15       76.66       53.01     17.82 o 
  -6   1  15        7.92       33.06     17.25 o 
  -5   1  15       55.55       83.78     16.91 o 
  -4   1  15      164.07      193.00     21.61 o 
  -3   1  15       27.76       54.85     10.80 o 
  -2   1  15      837.78      863.98     27.51 o 
  -1   1  15      772.76      715.40     21.26 o 
   0   1  15       18.50       35.23      5.19 o 
   1   1  15       34.99       46.68     10.64 o 
   2   1  15       33.24       58.47     10.64 o 
   3   1  15      336.55      409.04     25.48 o 
   4   1  15      288.09      261.36     21.78 o 
   5   1  15       14.04       13.62      9.44 o 
   6   1  15       49.47       37.56     12.46 o 
   7   1  15        7.76       11.25     10.74 o 
  -7   2  15       33.34       14.87     13.90 o 
  -6   2  15      340.17      391.72     70.09 o 
  -5   2  15      216.30      248.47     33.05 o 
  -4   2  15       11.05        2.96      7.71 o 
  -3   2  15      762.65      826.18     26.40 o 
  -2   2  15       15.99       22.95      6.93 o 
  -1   2  15      585.50      591.40     20.05 o 
   0   2  15     2995.16     2943.97     61.83 o 
   1   2  15       36.47       39.61      6.82 o 
   2   2  15       70.38      101.21     12.70 o 
   3   2  15      978.76      995.78     44.66 o 
   4   2  15       52.33       49.28     12.13 o 
   5   2  15        3.76        2.45      8.29 o 
   6   2  15        3.59       29.74     16.80 o 
   7   2  15        0.11       19.81     11.79 o 
  -7   3  15       87.22       79.66     19.41 o 
  -6   3  15       15.58        7.80     11.10 o 
  -5   3  15      363.47      327.60     29.27 o 
  -4   3  15      405.31      405.38     24.99 o 
  -3   3  15       21.76       21.93      5.99 o 
  -2   3  15      767.47      756.55     25.25 o 
  -1   3  15     2383.25     2337.67     56.19 o 
   0   3  15       71.44       80.65     10.72 o 
   1   3  15       91.01      100.88     10.29 o 
   2   3  15      262.41      279.37     15.84 o 
   3   3  15      456.49      487.26     28.63 o 
   4   3  15      382.37      402.60     26.65 o 
   5   3  15       54.53       85.82     14.74 o 
   6   3  15        0.75       28.07     12.13 o 
   7   3  15       11.09       28.54     13.25 o 
  -7   4  15        0.90       -5.65     11.44 o 
  -6   4  15       54.78       42.77     15.14 o 
  -5   4  15      340.21      349.33     29.68 o 
  -4   4  15       20.33       32.60      9.87 o 
  -3   4  15      720.99      671.08     26.67 o 
  -2   4  15      146.25      136.20     10.55 o 
  -1   4  15      247.33      232.57     12.65 o 
   0   4  15      741.49      702.54     27.56 o 
   1   4  15       25.70       35.12     11.10 o 
   2   4  15      107.04      122.12     15.06 o 
   3   4  15      669.79      650.08     34.16 o 
   4   4  15        2.53        7.50     13.55 o 
   5   4  15       16.28       31.80     12.60 o 
   6   4  15       37.52       39.15     13.55 o 
   7   4  15        3.58       -2.73     10.32 o 
  -7   5  15        0.03       -5.76     11.52 o 
  -6   5  15       21.00       27.10     13.97 o 
  -5   5  15        6.06        3.14      9.81 o 
  -4   5  15       53.76       75.30     13.38 o 
  -3   5  15       58.39       62.96      9.52 o 
  -2   5  15       35.53       32.90      7.92 o 
  -1   5  15       20.90       40.15      7.64 o 
   0   5  15       95.10       88.86     11.89 o 
   1   5  15      459.55      413.93     21.45 o 
   2   5  15      535.51      537.54     30.30 o 
   3   5  15        0.05        1.57      5.45 o 
   4   5  15        0.23       14.60      9.68 o 
   5   5  15       11.02       25.05     11.26 o 
   6   5  15       80.21       76.95     17.24 o 
  -6   6  15       32.44       64.64     38.15 o 
  -5   6  15        4.96       40.69     23.04 o 
  -4   6  15       14.07       12.67      8.89 o 
  -3   6  15       36.60       39.72      9.71 o 
  -2   6  15      215.21      195.65     14.43 o 
  -1   6  15       89.76      121.88     14.15 o 
   0   6  15       19.65       10.10      7.01 o 
   1   6  15       44.75       52.02     10.89 o 
   2   6  15       44.38       34.93      8.88 o 
   3   6  15       19.45       27.30      7.94 o 
   4   6  15       41.58       51.09     12.96 o 
   5   6  15       72.36      119.01     24.02 o 
   6   6  15       66.41       55.87     17.33 o 
  -6   7  15        0.44       -0.26     11.33 o 
  -5   7  15      133.65      135.02     24.48 o 
  -4   7  15       84.98       84.43     16.36 o 
  -3   7  15       19.62       13.43      7.69 o 
  -2   7  15      225.78      193.82     16.74 o 
  -1   7  15      173.47      165.62     18.47 o 
   0   7  15       77.85       87.34     15.71 o 
   1   7  15       44.45       19.38      8.71 o 
   2   7  15       39.22       54.16     11.93 o 
   3   7  15      122.48      125.51     16.64 o 
   4   7  15        1.97        2.79     10.93 o 
   5   7  15       12.78        0.28     11.00 o 
   6   7  15       35.87        6.34     12.85 o 
  -5   8  15        3.91      -14.18     14.18 o 
  -4   8  15       85.46       91.94     18.40 o 
  -3   8  15       20.17       14.07     12.04 o 
  -2   8  15        1.19       -2.23      7.22 o 
  -1   8  15        9.81        4.89      8.93 o 
   0   8  15      115.11      118.96     18.15 o 
   1   8  15       38.91       21.25     11.40 o 
   2   8  15       14.33       11.81      9.55 o 
   3   8  15       75.15       39.03     16.65 o 
   4   8  15        9.85        9.05     12.91 o 
   5   8  15       34.50       47.13     19.10 o 
  -5   9  15       37.88       26.52     16.70 o 
  -4   9  15       62.66       43.60     16.53 o 
  -3   9  15       19.94        4.28      9.66 o 
  -2   9  15        5.33       -2.72      6.87 o 
  -1   9  15        0.80       11.17     10.45 o 
   0   9  15       96.74       96.26     16.87 o 
   1   9  15       21.03       34.85     13.48 o 
   2   9  15      124.42      133.46     23.81 o 
   3   9  15       44.35       60.60     18.66 o 
   4   9  15       19.57       57.49     37.33 o 
  -4  10  15        0.07       -4.13     12.11 o 
  -3  10  15        0.44        8.35     11.93 o 
  -2  10  15        1.28        3.99      8.28 o 
  -1  10  15       70.42       71.78     16.41 o 
   0  10  15       33.71       18.39     12.62 o 
   1  10  15        0.41        1.21     12.80 o 
   2  10  15       24.61       56.75     19.07 o 
   3  10  15       14.84       11.46     10.92 o 
  -3  11  15       27.30       15.59     17.87 o 
  -2  11  15       56.71       27.90     19.33 o 
  -1  11  15       82.86       97.62     19.81 o 
   0  11  15       13.50        8.91     13.77 o 
   1  11  15       39.24       44.39     16.25 o 
   2  11  15       10.96       16.01     12.73 o 
  -7   0  16        8.23        6.51     18.65 o 
  -6   0  16       24.11       33.24     20.88 o 
  -5   0  16      699.74      710.97    100.70 o 
  -4   0  16      148.08      108.55     32.09 o 
  -3   0  16       49.87       40.67      8.86 o 
  -2   0  16      289.29      275.90     28.67 o 
  -1   0  16       89.90      101.66     19.80 o 
   0   0  16      572.25      521.95     31.95 o 
   1   0  16      125.26      119.96     21.68 o 
   2   0  16        7.30       13.67     12.12 o 
   3   0  16        1.00       -2.42     10.30 o 
   4   0  16      325.44      304.79     34.26 o 
   5   0  16       22.01       78.61     36.19 o 
   6   0  16       13.03       33.29     27.85 o 
   7   0  16       91.16       89.43     25.45 o 
  -7   1  16       51.30       48.45     17.06 o 
  -6   1  16       11.59       -2.34     10.08 o 
  -5   1  16       15.93        3.33     11.98 o 
  -4   1  16       94.89      124.06     17.01 o 
  -3   1  16        4.28       25.21     14.82 o 
  -2   1  16       31.97       33.90     12.37 o 
  -1   1  16       31.64       55.88      7.06 o 
   0   1  16       90.03       94.83      9.72 o 
   1   1  16      258.91      290.88     20.05 o 
   2   1  16       39.98       45.91     10.90 o 
   3   1  16       54.48       77.56     13.28 o 
   4   1  16       33.87       37.99     12.63 o 
   5   1  16       28.62       25.28     11.37 o 
   6   1  16        9.32       13.65     10.87 o 
   7   1  16       19.97        9.05     11.78 o 
  -7   2  16        8.19      -12.72     13.32 o 
  -6   2  16       37.13       35.79     14.68 o 
  -5   2  16      311.30      353.55     31.98 o 
  -4   2  16      107.54      109.60     13.53 o 
  -3   2  16      110.96      126.73     11.60 o 
  -2   2  16      281.71      289.15     14.84 o 
  -1   2  16      120.59      124.81      9.74 o 
   0   2  16      763.64      743.72     28.43 o 
   1   2  16       55.64       53.18      7.91 o 
   2   2  16      975.63      989.02     43.93 o 
   3   2  16        4.13       -5.00      8.28 o 
   4   2  16      227.22      225.14     21.83 o 
   5   2  16       17.91       33.71     25.80 o 
   6   2  16        0.13       -6.49      9.91 o 
   7   2  16      205.44      180.30     24.12 o 
  -7   3  16      117.92      111.25     22.35 o 
  -6   3  16        0.08      -12.65     12.65 o 
  -5   3  16      266.31      319.83     31.57 o 
  -4   3  16      569.46      536.61     31.10 o 
  -3   3  16       48.21       56.50      9.55 o 
  -2   3  16      946.72     1010.00     48.91 o 
  -1   3  16       19.87       39.85     12.13 o 
   0   3  16     1555.50     1566.41     60.44 o 
   1   3  16      518.60      533.84     22.83 o 
   2   3  16      163.33      167.78     17.69 o 
   3   3  16      196.16      196.29     26.04 o 
   4   3  16      166.18      183.18     21.07 o 
   5   3  16      183.82      205.97     22.14 o 
   6   3  16      280.23      302.64     29.58 o 
  -7   4  16       13.69        0.21     10.63 o 
  -6   4  16      300.43      312.71     32.30 o 
  -5   4  16        1.86       23.17     13.64 o 
  -4   4  16      487.59      487.28     29.61 o 
  -3   4  16     1759.39     1733.57     53.86 o 
  -2   4  16       72.18       75.17      8.84 o 
  -1   4  16      937.73      937.05     30.74 o 
   0   4  16      934.32      956.82     36.19 o 
   1   4  16      494.94      543.16     32.50 o 
   2   4  16     3332.94     3086.31     98.11 o 
   3   4  16      114.50      106.30     16.27 o 
   4   4  16      337.54      374.32     27.57 o 
   5   4  16      608.73      591.34     39.84 o 
   6   4  16       25.58       11.28     11.54 o 
  -6   5  16        0.15        7.86     11.48 o 
  -5   5  16      453.35      398.30     32.80 o 
  -4   5  16      250.38      225.13     20.49 o 
  -3   5  16      163.34      177.88     16.84 o 
  -2   5  16     2092.04     1960.80     76.85 o 
  -1   5  16       29.81       59.95     13.52 o 
   0   5  16     1333.36     1309.25     47.72 o 
   1   5  16     2143.62     2109.47     69.17 o 
   2   5  16        6.17        2.44      8.96 o 
   3   5  16      549.50      546.89     32.85 o 
   4   5  16      543.50      594.83     37.76 o 
   5   5  16      137.53      176.59     23.38 o 
   6   5  16      342.69      368.34     32.10 o 
  -6   6  16      371.35      326.86     37.93 o 
  -5   6  16       20.04       23.58     12.62 o 
  -4   6  16      138.91      164.47     18.00 o 
  -3   6  16     1180.80     1168.99     51.03 o 
  -2   6  16       70.31       72.34     10.05 o 
  -1   6  16      892.18      865.64     32.27 o 
   0   6  16     1733.90     1725.36     61.13 o 
   1   6  16      163.22      168.82     15.08 o 
   2   6  16     1544.73     1443.41     52.30 o 
   3   6  16       11.04       30.77     14.56 o 
   4   6  16      204.68      210.33     22.18 o 
   5   6  16      782.37      788.44     47.79 o 
   6   6  16        3.93       14.19     14.15 o 
  -5   7  16       47.10       77.25     26.48 o 
  -4   7  16       26.76       36.17     21.36 o 
  -3   7  16       11.25        3.24      9.86 o 
  -2   7  16      862.52      829.49     46.41 o 
  -1   7  16       30.61       33.54     12.08 o 
   0   7  16      106.81      114.80     16.89 o 
   1   7  16      225.64      238.49     19.22 o 
   2   7  16        6.93       40.65     23.46 o 
   3   7  16      474.69      428.46     34.17 o 
   4   7  16      404.60      449.53     40.36 o 
   5   7  16       11.76       29.89     16.02 o 
  -5   8  16       92.84      140.23     57.56 o 
  -4   8  16        6.63        5.07     11.17 o 
  -3   8  16        3.89       14.26     12.33 o 
  -2   8  16        1.04        3.14      8.12 o 
  -1   8  16      136.49      169.27     21.54 o 
   0   8  16      416.83      381.77     30.08 o 
   1   8  16        2.29        4.29      9.53 o 
   2   8  16      116.16      144.16     19.27 o 
   3   8  16       24.63       19.49     20.36 o 
   4   8  16      103.04      104.62     22.78 o 
   5   8  16       26.31       15.93     15.45 o 
  -4   9  16       67.66       78.77     18.90 o 
  -3   9  16       11.47        9.18     11.76 o 
  -2   9  16        4.96        7.98     10.28 o 
  -1   9  16       15.87       27.14     12.60 o 
   0   9  16        1.89        9.72     11.22 o 
   1   9  16       10.53        2.59      9.13 o 
   2   9  16        1.29       11.19     11.54 o 
   3   9  16       42.60       71.92     16.34 o 
   4   9  16        2.97      -11.44     15.74 o 
  -3  10  16       34.25       37.67     20.49 o 
  -2  10  16       36.08       71.76     30.90 o 
  -1  10  16       16.76       28.10     14.53 o 
   0  10  16        5.26       15.53     12.26 o 
   1  10  16       11.05       18.57     12.80 o 
   2  10  16        5.60       13.82     16.10 o 
   3  10  16        4.77        3.24     14.93 o 
  -1  11  16        6.56        0.03     10.66 o 
   0  11  16       20.26       28.58     17.59 o 
   1  11  16        0.43       -6.63     12.75 o 
  -7   1  17        1.50        0.22     10.85 o 
  -6   1  17        0.10       -8.45     11.82 o 
  -5   1  17       64.83       62.21     16.90 o 
  -4   1  17       25.67       25.06     12.38 o 
  -3   1  17       17.66       28.76      6.19 o 
  -2   1  17      245.59      263.57     13.79 o 
  -1   1  17       28.23       33.01      8.42 o 
   0   1  17      329.72      290.38     16.46 o 
   1   1  17       22.05       39.92     12.39 o 
   2   1  17      165.41      176.64     23.37 o 
   3   1  17      137.95      125.56     16.98 o 
   4   1  17       35.14       38.53     12.97 o 
   5   1  17       26.69       40.17     13.53 o 
   6   1  17       42.43       54.21     15.23 o 
  -7   2  17        4.51       12.43     13.85 o 
  -6   2  17       63.35       79.85     29.17 o 
  -5   2  17       48.32       47.35     15.89 o 
  -4   2  17       82.87       86.95     16.29 o 
  -3   2  17      147.27      170.16     12.01 o 
  -2   2  17      171.45      156.31     10.99 o 
  -1   2  17      880.91      881.98     27.46 o 
   0   2  17       49.62       48.56      8.68 o 
   1   2  17      134.56      120.05     15.41 o 
   2   2  17      107.81      129.94     16.25 o 
   3   2  17       37.75       37.46     12.47 o 
   4   2  17      906.11      808.42     45.64 o 
   5   2  17      111.94      134.76     20.26 o 
   6   2  17        8.91        2.21     13.55 o 
  -6   3  17        0.30       36.13     19.21 o 
  -5   3  17       60.53       59.08     17.61 o 
  -4   3  17        0.23       -0.90      9.87 o 
  -3   3  17      138.00      147.78     12.38 o 
  -2   3  17      236.86      247.11     14.21 o 
  -1   3  17       84.18       93.22      8.94 o 
   0   3  17      626.06      585.83     32.19 o 
   1   3  17       92.01       96.58     10.98 o 
   2   3  17      260.82      267.80     22.86 o 
   3   3  17      666.53      715.04     40.61 o 
   4   3  17        0.62        3.46      9.01 o 
   5   3  17       33.99       26.66     22.38 o 
   6   3  17      120.53      133.57     22.02 o 
  -6   4  17        0.93       10.94     13.59 o 
  -5   4  17        0.01        9.07     11.64 o 
  -4   4  17      135.06      160.55     19.70 o 
  -3   4  17        1.58       -2.51      6.47 o 
  -2   4  17        3.38        6.48      6.45 o 
  -1   4  17      183.22      185.10     11.82 o 
   0   4  17        0.08       -5.96      7.76 o 
   1   4  17      478.58      465.02     23.61 o 
   2   4  17      199.47      192.05     21.74 o 
   3   4  17       44.16       34.53     12.01 o 
   4   4  17      261.49      236.68     34.73 o 
   5   4  17       12.03       25.33     13.63 o 
   6   4  17        4.00       -8.01     11.80 o 
  -6   5  17        7.15       -2.17     11.75 o 
  -5   5  17        0.36       15.90     11.61 o 
  -4   5  17        2.00        7.45      9.07 o 
  -3   5  17        0.06        0.84     11.25 o 
  -2   5  17        0.73       -5.30      5.77 o 
  -1   5  17        1.28       -4.73      7.37 o 
   0   5  17       91.90      134.89     18.47 o 
   1   5  17       13.74       16.14      8.28 o 
   2   5  17        0.13        3.50      6.54 o 
   3   5  17       24.97       24.29     13.17 o 
   4   5  17       30.23       31.71     12.84 o 
   5   5  17       17.22       25.09     13.73 o 
  -5   6  17       35.35       30.22     16.40 o 
  -4   6  17        0.88       11.13      9.18 o 
  -3   6  17      103.74      128.58     17.98 o 
  -2   6  17        3.56        2.56      6.31 o 
  -1   6  17      167.57      159.64     16.17 o 
   0   6  17        0.06        8.37      9.18 o 
   1   6  17        0.49        3.45      6.95 o 
   2   6  17      108.97       99.98     16.80 o 
   3   6  17        3.46       -5.38      9.31 o 
   4   6  17       34.51       22.34     11.98 o 
   5   6  17        0.01       15.58     14.87 o 
  -5   7  17        8.22        4.89     12.94 o 
  -4   7  17       23.76       47.28     16.26 o 
  -3   7  17        8.01       17.24     11.81 o 
  -2   7  17       12.82       15.43      8.72 o 
  -1   7  17        0.32        4.52      9.07 o 
   0   7  17       49.47       38.83     13.73 o 
   1   7  17        6.76       13.86     10.64 o 
   2   7  17        0.41        0.92      7.69 o 
   3   7  17      111.60      125.35     23.01 o 
   4   7  17       27.30       54.86     19.70 o 
   5   7  17        0.26       -9.97     13.40 o 
  -4   8  17       10.88       43.13     29.17 o 
  -3   8  17        4.14        4.58     10.47 o 
  -2   8  17        1.84        3.67      8.86 o 
  -1   8  17        8.56        9.07     10.29 o 
   0   8  17       75.95       63.90     15.42 o 
   1   8  17      101.14      118.79     19.39 o 
   2   8  17       10.05        9.75     11.31 o 
   3   8  17       27.16      108.64     26.36 o 
   4   8  17        4.89      -12.04     14.32 o 
  -3   9  17       11.44        0.64     13.04 o 
  -2   9  17       41.13       72.37     23.84 o 
  -1   9  17        2.67       -3.71      9.59 o 
   0   9  17       13.13        7.03     10.41 o 
   1   9  17        1.08        1.32     10.29 o 
   2   9  17       28.98       26.53     13.29 o 
   3   9  17        6.83        7.95     15.09 o 
  -2  10  17        6.85        6.33     15.29 o 
  -1  10  17      133.99      118.13     21.08 o 
   0  10  17       52.27       58.49     31.02 o 
   1  10  17        5.22       11.13     14.27 o 
   2  10  17       26.70       37.62     19.37 o 
  -6   0  18      176.94      168.86     41.21 o 
  -5   0  18      269.64      353.27     47.16 o 
  -4   0  18      224.48      215.76     33.30 o 
  -3   0  18       32.72       35.51     10.78 o 
  -2   0  18      220.41      241.95     20.99 o 
  -1   0  18     1838.36     1728.70     94.28 o 
   0   0  18      173.36      158.97     24.05 o 
   1   0  18       30.70       44.86     16.28 o 
   2   0  18        7.68       14.84     14.21 o 
   3   0  18      576.01      583.70     51.75 o 
   4   0  18       31.21       39.37     22.74 o 
   5   0  18       83.60       94.92     26.93 o 
   6   0  18        0.85      -19.72     19.72 o 
  -6   1  18      141.67      138.09     23.79 o 
  -5   1  18      106.53      128.76     23.21 o 
  -4   1  18       18.44       14.01     11.65 o 
  -3   1  18      329.24      334.87     17.20 o 
  -2   1  18       13.30       28.09      6.96 o 
  -1   1  18      185.78      168.93     13.11 o 
   0   1  18      258.15      249.08     20.22 o 
   1   1  18       14.36       33.99     18.72 o 
   2   1  18        2.78        6.59      8.84 o 
   3   1  18      122.46      144.63     25.13 o 
   4   1  18      145.90      179.65     21.66 o 
   5   1  18       48.55       55.87     15.86 o 
   6   1  18       34.93       37.95     15.40 o 
  -6   2  18      102.05       98.61     31.89 o 
  -5   2  18      148.13      127.82     21.75 o 
  -4   2  18      371.57      414.81     38.25 o 
  -3   2  18       59.71       68.77     11.49 o 
  -2   2  18      355.24      366.80     17.27 o 
  -1   2  18      569.20      541.87     22.77 o 
   0   2  18      149.51      196.30     15.38 o 
   1   2  18      639.86      641.40     36.73 o 
   2   2  18       72.17       71.80     14.60 o 
   3   2  18      165.40      184.01     20.78 o 
   4   2  18       96.08      100.78     18.03 o 
   5   2  18        0.94        2.31      9.37 o 
   6   2  18       82.84       79.76     19.16 o 
  -6   3  18       33.36       54.07     29.52 o 
  -5   3  18       20.33       13.05     12.88 o 
  -4   3  18        4.01       17.47     12.17 o 
  -3   3  18      570.64      546.53     25.37 o 
  -2   3  18       55.92       81.12     14.09 o 
  -1   3  18      148.61      155.96     13.61 o 
   0   3  18      313.62      361.13     27.00 o 
   1   3  18        1.57       -3.47      8.56 o 
   2   3  18      710.04      668.30     39.65 o 
   3   3  18      363.78      335.23     28.39 o 
   4   3  18       86.61      104.50     17.96 o 
   5   3  18      232.34      222.94     27.24 o 
   6   3  18        0.84       -1.73     10.41 o 
  -6   4  18       73.30       96.52     22.48 o 
  -5   4  18        6.99        7.01     11.41 o 
  -4   4  18      432.03      406.24     37.30 o 
  -3   4  18       91.69      118.48     16.18 o 
  -2   4  18      280.21      288.59     15.92 o 
  -1   4  18      116.42      134.23     13.92 o 
   0   4  18       24.65       18.67      7.95 o 
   1   4  18     2371.71     2314.24     94.02 o 
   2   4  18       18.92       18.44     10.78 o 
   3   4  18       86.24      102.44     17.04 o 
   4   4  18      136.89      140.38     20.18 o 
   5   4  18        3.55       10.43     11.38 o 
  -5   5  18       50.55       44.60     16.01 o 
  -4   5  18        1.52       -0.91      9.07 o 
  -3   5  18      190.88      194.56     25.27 o 
  -2   5  18       79.49       95.97     21.17 o 
  -1   5  18      313.90      316.58     21.91 o 
   0   5  18       68.24      104.55     12.87 o 
   1   5  18        2.58       26.06     10.02 o 
   2   5  18      759.06      704.02     43.08 o 
   3   5  18      307.34      271.97     25.66 o 
   4   5  18       90.93      116.73     18.94 o 
   5   5  18      396.83      356.84     34.37 o 
  -5   6  18        1.04       -3.26     13.05 o 
  -4   6  18       28.19       -2.05      9.85 o 
  -3   6  18        0.02       -0.31     11.54 o 
  -2   6  18      229.95      266.17     24.66 o 
  -1   6  18      237.37      259.17     20.70 o 
   0   6  18        8.45        9.53      8.19 o 
   1   6  18      616.72      632.04     31.70 o 
   2   6  18        6.28        7.51     10.16 o 
   3   6  18      310.72      330.28     28.43 o 
   4   6  18      283.83      278.22     39.18 o 
   5   6  18        0.75       -1.95     12.77 o 
  -4   7  18        2.16       -3.32     12.42 o 
  -3   7  18       20.14       36.12     26.55 o 
  -2   7  18        0.83       -1.84      8.42 o 
  -1   7  18      161.54      145.96     20.63 o 
   0   7  18       27.31       18.82     11.65 o 
   1   7  18        3.04        1.37      8.15 o 
   2   7  18      116.52      155.97     24.14 o 
   3   7  18       11.36        9.11     12.44 o 
   4   7  18       42.42       38.45     17.70 o 
  -4   8  18        1.27       24.91     22.18 o 
  -3   8  18       26.08       27.29     17.55 o 
  -2   8  18       21.74       54.80     21.70 o 
  -1   8  18       99.35       99.15     19.13 o 
   0   8  18       15.84        2.44      8.95 o 
   1   8  18       44.10       25.45     12.97 o 
   2   8  18       29.13       34.95     18.29 o 
   3   8  18       88.81       70.57     17.34 o 
  -3   9  18       68.92       57.76     26.91 o 
  -2   9  18        0.07       -0.59     13.81 o 
  -1   9  18       57.39       18.99     12.81 o 
   0   9  18       20.53       31.75     22.38 o 
   1   9  18        7.30        1.60     11.42 o 
   2   9  18        0.52       -6.98     14.40 o 
   0  10  18       59.07       29.01     15.34 o 
  -6   1  19       14.07       55.99     29.59 o 
  -5   1  19       41.54       31.96     14.99 o 
  -4   1  19       61.39       63.59     16.71 o 
  -3   1  19       51.83       70.90     11.71 o 
  -2   1  19        2.62        1.23      5.35 o 
  -1   1  19        4.97       17.33     12.08 o 
   0   1  19       11.05       17.53      9.85 o 
   1   1  19       74.03       68.12     13.99 o 
   2   1  19       10.73       22.84     11.24 o 
   3   1  19       29.85       72.52     16.25 o 
   4   1  19       80.91       86.12     23.82 o 
   5   1  19        1.49       32.86     17.54 o 
  -6   2  19       76.83      104.11     23.03 o 
  -5   2  19       57.64       55.53     17.77 o 
  -4   2  19       23.80       34.78     18.93 o 
  -3   2  19      131.25      144.11     15.70 o 
  -2   2  19       49.77       69.32      9.94 o 
  -1   2  19      167.02      180.91     15.74 o 
   0   2  19        0.15       -6.08      9.21 o 
   1   2  19      190.60      196.56     21.07 o 
   2   2  19       25.97       33.02     12.75 o 
   3   2  19      322.23      316.91     28.64 o 
   4   2  19        9.80        7.31     10.47 o 
   5   2  19       22.36       44.07     15.93 o 
  -5   3  19       46.39       38.36     23.45 o 
  -4   3  19      110.92      116.49     19.62 o 
  -3   3  19       66.01       76.17     14.33 o 
  -2   3  19       11.61       -1.26      5.58 o 
  -1   3  19        8.31        7.59      8.05 o 
   0   3  19       16.78       19.27     10.21 o 
   1   3  19       49.50      103.37     16.67 o 
   2   3  19       44.19       72.81     27.89 o 
   3   3  19       21.21       20.78     12.14 o 
   4   3  19       50.25       42.30     15.11 o 
   5   3  19        9.20       -0.90      9.72 o 
  -5   4  19       22.10       14.71     13.23 o 
  -4   4  19        2.42       16.99     12.08 o 
  -3   4  19       99.46      137.09     18.67 o 
  -2   4  19       52.68       72.14     12.19 o 
  -1   4  19        4.63        6.18      7.67 o 
   0   4  19        0.07        8.39     10.17 o 
   1   4  19        9.66        2.16      8.90 o 
   2   4  19        0.59        7.44     10.39 o 
   3   4  19       57.93       66.32     17.11 o 
   4   4  19        1.39       17.15     12.69 o 
   5   4  19       17.59       25.06     14.34 o 
  -5   5  19        1.77       -5.52     14.62 o 
  -4   5  19       22.40       46.56     24.58 o 
  -3   5  19       35.03       29.18     12.16 o 
  -2   5  19        0.46        6.48      8.26 o 
  -1   5  19        9.86       15.28      9.18 o 
   0   5  19      127.78      138.52     15.97 o 
   1   5  19       28.10       18.68     10.92 o 
   2   5  19       14.54       21.95     11.85 o 
   3   5  19        4.05       15.19     13.20 o 
   4   5  19       21.79       31.06     14.07 o 
  -4   6  19        0.14       -0.74     15.58 o 
  -3   6  19       30.34       28.52     16.76 o 
  -2   6  19        6.55       -4.66      9.60 o 
  -1   6  19        0.79        2.48      8.96 o 
   0   6  19       31.96       27.33     10.95 o 
   1   6  19      158.41      108.63     21.18 o 
   2   6  19       17.83       18.30     13.79 o 
   3   6  19       13.17        6.57     12.14 o 
   4   6  19        0.14       -3.05     11.75 o 
  -4   7  19      157.51      162.46     37.65 o 
  -3   7  19       45.74       25.48     17.80 o 
  -2   7  19       25.05       27.02     17.02 o 
  -1   7  19       61.08       40.48     15.16 o 
   0   7  19        2.60        7.09     10.22 o 
   1   7  19      101.68       93.25     20.22 o 
   2   7  19        6.59       11.29     13.23 o 
   3   7  19        0.29        3.14     12.73 o 
  -3   8  19       76.29       67.15     24.18 o 
  -2   8  19      219.93      219.19     36.20 o 
  -1   8  19       37.95       69.32     29.52 o 
   0   8  19       21.12        6.02     11.17 o 
   1   8  19      179.59      187.12     35.61 o 
   2   8  19       21.23       40.01     19.27 o 
  -1   9  19      144.31      122.87     31.63 o 
   0   9  19       57.88       30.66     15.10 o 
   1   9  19       15.46        1.56     13.96 o 
  -5   0  20      356.24      365.07    116.41 o 
  -4   0  20      106.42      168.64     44.18 o 
  -3   0  20      592.88      491.05     49.27 o 
  -2   0  20      379.10      439.77     32.87 o 
  -1   0  20      711.04      646.66     54.77 o 
   0   0  20     1099.09     1041.17     81.00 o 
   1   0  20       23.01       24.19     16.29 o 
   2   0  20      523.92      514.92     51.18 o 
   3   0  20      889.10      882.65     76.51 o 
   4   0  20        2.34      -10.98     16.21 o 
   5   0  20       55.01       85.22     37.00 o 
  -5   1  20       22.35       90.02     33.21 o 
  -4   1  20      598.03      567.14     41.67 o 
  -3   1  20        1.71        5.11      7.19 o 
  -2   1  20     1031.63     1004.43     41.68 o 
  -1   1  20      938.44      909.15     50.03 o 
   0   1  20        2.85        6.76      9.57 o 
   1   1  20      599.06      569.27     40.99 o 
   2   1  20      103.55      132.48     19.40 o 
   3   1  20      295.95      355.52     34.87 o 
   4   1  20      551.92      545.61     41.82 o 
   5   1  20       10.73        7.29     12.33 o 
  -5   2  20      282.31      282.82     32.69 o 
  -4   2  20       30.70       45.61     17.76 o 
  -3   2  20      221.70      194.77     17.93 o 
  -2   2  20      339.68      382.29     24.75 o 
  -1   2  20      143.48      161.33     20.52 o 
   0   2  20      781.77      750.02     43.74 o 
   1   2  20       45.59       42.19     13.94 o 
   2   2  20      330.88      353.27     31.64 o 
   3   2  20      225.02      237.13     25.78 o 
   4   2  20        5.95       20.02     13.73 o 
   5   2  20      130.58      139.74     23.25 o 
  -5   3  20        0.03       -3.67     13.18 o 
  -4   3  20      103.30      108.87     22.44 o 
  -3   3  20      103.88      151.12     24.15 o 
  -2   3  20        8.01        5.30      7.49 o 
  -1   3  20       24.43       40.19     10.98 o 
   0   3  20       69.90       90.57     16.17 o 
   1   3  20      238.03      223.19     24.56 o 
   2   3  20      363.65      360.46     31.82 o 
   3   3  20       50.21       47.54     15.46 o 
   4   3  20       64.32      100.24     25.30 o 
  -5   4  20        7.64       27.52     18.05 o 
  -4   4  20       52.40       45.36     26.91 o 
  -3   4  20       15.74        1.10      9.80 o 
  -2   4  20      129.83      138.74     21.25 o 
  -1   4  20       48.10       50.95     12.42 o 
   0   4  20      145.47      176.44     21.44 o 
   1   4  20       22.84       13.82     10.86 o 
   2   4  20       21.85       46.90     14.80 o 
   3   4  20        3.64        8.10     12.13 o 
   4   4  20        3.57       22.12     19.81 o 
  -4   5  20        2.00      -28.38     28.38 o 
  -3   5  20      131.48      140.25     22.51 o 
  -2   5  20       17.93       11.79      8.86 o 
  -1   5  20       28.76       22.46     10.50 o 
   0   5  20        0.05       43.72     14.66 o 
   1   5  20       28.69       75.19     24.44 o 
   2   5  20       36.45       53.41     19.50 o 
   3   5  20       20.87       14.78     16.83 o 
   4   5  20        9.08       27.34     17.02 o 
  -4   6  20       40.31       34.11     26.98 o 
  -3   6  20        3.04      -12.17     16.54 o 
  -2   6  20        0.36        0.88     14.01 o 
  -1   6  20       93.75       91.93     16.06 o 
   0   6  20       53.75       82.88     18.63 o 
   1   6  20        6.81       21.92     15.28 o 
   2   6  20       18.75       18.06     14.51 o 
   3   6  20        1.41       33.75     38.62 o 
  -3   7  20        7.91        1.99     25.83 o 
  -2   7  20       85.02       92.29     25.50 o 
  -1   7  20       18.31       19.12     13.40 o 
   0   7  20       13.23        1.09     12.65 o 
   1   7  20        1.66        1.29     11.65 o 
   2   7  20        1.19        9.69     14.77 o 
  -1   8  20       69.41       29.17     21.88 o 
   0   8  20       88.44       76.69     22.62 o 
   1   8  20        3.52       -4.50     14.25 o 
  -4   1  21       24.69       10.57     12.92 o 
  -3   1  21       20.42       36.87     17.10 o 
  -2   1  21       33.53       29.95     12.48 o 
  -1   1  21        6.54       20.01     11.06 o 
   0   1  21      184.41      186.69     22.99 o 
   1   1  21      186.54      177.92     22.34 o 
   2   1  21       24.30        1.79     18.13 o 
   3   1  21       26.72       49.52     26.34 o 
   4   1  21        2.03        4.87     13.45 o 
  -4   2  21      192.21      140.45     29.88 o 
  -3   2  21      109.12       55.60     20.14 o 
  -2   2  21       37.37       41.72     13.67 o 
  -1   2  21      131.56      160.18     21.77 o 
   0   2  21        5.66       19.84     11.36 o 
   1   2  21       77.66       81.15     17.23 o 
   2   2  21      105.30      122.63     22.28 o 
   3   2  21       10.23       29.03     14.67 o 
   4   2  21       10.67        0.02     10.13 o 
  -4   3  21        5.17       22.16     21.28 o 
  -3   3  21       28.00        5.04     24.84 o 
  -2   3  21      159.74      144.20     16.16 o 
  -1   3  21        1.94       -2.56      8.96 o 
   0   3  21      281.72      318.02     29.19 o 
   1   3  21      283.24      298.54     28.79 o 
   2   3  21        2.08       -4.08     11.22 o 
   3   3  21       25.57       28.53     14.84 o 
   4   3  21       36.23       32.98     16.14 o 
  -4   4  21       26.33       34.20     20.53 o 
  -3   4  21       12.12       40.23     26.02 o 
  -2   4  21       60.42       65.50     16.43 o 
  -1   4  21       36.51       44.19     13.99 o 
   0   4  21        2.88        9.53     12.08 o 
   1   4  21        0.00       10.29     11.24 o 
   2   4  21       30.84       34.20     14.52 o 
   3   4  21        0.39        4.48     10.53 o 
  -3   5  21        1.03        4.09     15.96 o 
  -2   5  21        0.75       -1.03     19.45 o 
  -1   5  21        7.31        5.92      9.44 o 
   0   5  21       53.03       54.30     20.11 o 
   1   5  21        2.17        3.91     10.55 o 
   2   5  21       41.11       49.52     18.73 o 
   3   5  21        0.09        5.75     14.74 o 
  -2   6  21        3.16       10.88     15.14 o 
  -1   6  21       60.44       65.93     44.00 o 
   0   6  21       77.81       83.85     20.56 o 
   1   6  21       58.83       72.19     20.21 o 
   2   6  21      113.59      109.36     33.84 o 
  -1   7  21       16.05      -15.65     25.95 o 
   0   7  21       78.36       88.81     24.56 o 
   1   7  21      183.30      179.76     29.33 o 
  -4   0  22       62.53       36.91     48.09 o 
  -3   0  22       40.63      132.60     69.38 o 
  -2   0  22      130.18      112.05     29.15 o 
  -1   0  22     1156.52     1123.54     87.94 o 
   0   0  22        6.99       -1.62     13.81 o 
   1   0  22      352.71      377.85     47.01 o 
   2   0  22      467.56      559.18     63.74 o 
   3   0  22      103.07      147.36     34.89 o 
  -4   1  22        2.43       -9.65     26.28 o 
  -3   1  22      456.47      482.31     93.08 o 
  -2   1  22      164.95      193.19     21.74 o 
  -1   1  22       40.40       12.03     10.69 o 
   0   1  22      693.70      649.22     44.35 o 
   1   1  22       25.93       28.49     13.77 o 
   2   1  22      254.02      279.01     30.43 o 
   3   1  22      553.29      532.62     43.78 o 
  -3   2  22       85.70       54.74     37.64 o 
  -2   2  22       20.44       15.26     16.98 o 
  -1   2  22      347.72      329.55     31.48 o 
   0   2  22        5.66       12.73     11.44 o 
   1   2  22      228.54      256.71     27.84 o 
   2   2  22      281.74      300.54     33.69 o 
   3   2  22        1.21       -9.52     17.43 o 
  -3   3  22       55.94       93.59     42.62 o 
  -2   3  22       13.63        7.96     16.56 o 
  -1   3  22       14.50       17.59     12.34 o 
   0   3  22       60.34       68.16     21.21 o 
   1   3  22       42.51       87.83     18.71 o 
   2   3  22       24.63       11.91     12.28 o 
   3   3  22       21.59       25.18     15.00 o 
  -3   4  22       46.71       14.87     27.76 o 
  -2   4  22       39.89       51.78     40.87 o 
  -1   4  22        2.97        6.49     12.00 o 
   0   4  22       30.24       43.13     24.54 o 
   1   4  22       71.75      106.95     29.20 o 
   2   4  22        6.24       -2.36     10.76 o 
  -2   5  22       31.92        8.44     22.60 o 
  -1   5  22       10.49       10.54     11.55 o 
   0   5  22       58.33       43.31     16.78 o 
   1   5  22       54.69       28.07     16.12 o 
   0   6  22       25.87       57.13     21.18 o 
  -2   1  23        4.60       -3.35     24.60 o 
  -1   1  23        1.71        7.27     10.04 o 
   0   1  23        4.57       -2.59     11.26 o 
   1   1  23        7.39       -1.60     10.54 o 
   2   1  23       23.63       21.32     14.39 o 
  -2   2  23        0.44       -8.54     27.11 o 
  -1   2  23       19.50       12.98     12.13 o 
   0   2  23        7.33        8.07     11.53 o 
   1   2  23      138.93       97.36     21.36 o 
   2   2  23        0.69       10.92     12.84 o 
  -2   3  23       16.96       23.30     30.55 o 
  -1   3  23        0.01        7.18     10.41 o 
   0   3  23        0.95      -11.92     19.06 o 
   1   3  23       10.10       24.87     15.55 o 
  -1   4  23        5.84       -8.13     16.34 o 
   0   4  23        0.12       10.43     13.44 o 
                                                 
